# Supplementary material for: Quantitative Phosphoproteomics of CXCL12 (SDF-1) Signaling
Source: PLoS One. 2011 Sep 20;6(9):e24918. doi: 10.1371/journal.pone.0024918 (PMC3176801; doi:10.1371/journal.pone.0024918)
Supplement: Table S1 — Detailed information from MaxQuant searches of CEM phosphoproteome. (XLS) [file pone.0024918.s001.xls]

## Sheet: Sheet1
Table S1 - Detailed information from MaxQuant searches of CEM phosphoproteome
Merged phospho_(ST)Sites.txt and phospho_(Y)Sites.txt MaxQuant files with REV and CON IDs removed.
id	Protein Group IDs	Positions	Position	Known Site	Peptide IDs	Mod. Peptide IDs	Best Localization Evidence ID	Best Localization MS/MS ID	Best Localization Raw File	Best Localization Scan Number	Best Identification Evidence ID	Best Identification MS/MS ID	Best Identification Raw File	Best Identification Scan Number	Proteins	Leading Proteins	Protein	Protein Names	Gene Names	Protein Descriptions	Uniprot	ENSEMBL	Pfam	Pfam Names	Pfam Descriptions	PDB	GOCC	GOCC Names	GOMF	GOMF Names	GOBP	GOBP Names	KEGG	KEGG Pathways	KEGG Pathway Names	KEGG Ortholog	Localization Prob	Score Diff	Localization Prob LS1a	Score Diff LS1a	PEP LS1a	Mascot Score LS1a	PTM Score LS1a	Localization Prob LS1b	Score Diff LS1b	PEP LS1b	Mascot Score LS1b	PTM Score LS1b	Localization Prob LS2
4007	10	277	277		9051	10058	35733	83586	o101004_RD463HCLSb_i53	3924	35733	83586	o101004_RD463HCLSb_i53	3924	IPI00000001;IPI00643664;IPI00218609	IPI00000001	IPI00000001	Double-stranded RNA-binding protein Staufen homolog 1;Staufen protein T4 variant;Staufen protein T5 variant;Staufen, RNA binding protein, homolog 1 (Drosophila);Double-stranded RNA-binding protein Staufen homolog 1	STAU1;STAU;STAU1;RP3-470L14.2-006;STAU1;STAU	Isoform Long of Double-stranded RNA-binding protein Staufen homolog 1;staufen isoform c;Isoform Short of Double-stranded RNA-binding protein Staufen homolog 1	O95793-1;O95793;A8K622;Q59F99;Q5JW29;O95793-2;A8K9Z4;B3KRE0	ENST00000347458;ENST00000360426;ENST00000371856;ENST00000396163;ENST00000340954;ENST00000371802;ENST00000371828;ENST00000371856;ENST00000347458;ENST00000360426;ENST00000371856;ENST00000396163	PF00035;PF00035;PF00035	dsrm;dsrm;dsrm	Double-stranded RNA binding motif;Double-stranded RNA binding motif;Double-stranded RNA binding motif		GO:0005783;GO:0005791;GO:0005875;GO:0032991;GO:0043226;GO:0043227;GO:0043229;GO:0043231;GO:0043234;GO:0044422;GO:0044424;GO:0044430;GO:0044444;GO:0044446;GO:0044464;GO:0005622;GO:0044464;GO:0005783;GO:0005791;GO:0005875;GO:0032991;GO:0043226;GO:0043227;GO:0043229;GO:0043231;GO:0043234;GO:0044422;GO:0044424;GO:0044430;GO:0044444;GO:0044446;GO:0044464	endoplasmic reticulum;rough endoplasmic reticulum;microtubule associated complex;macromolecular complex;organelle;membrane-bounded organelle;intracellular organelle;intracellular membrane-bounded organelle;protein complex;organelle part;intracellular part	GO:0003676;GO:0003723;GO:0003725;GO:0005488;GO:0005515;GO:0003676;GO:0003723;GO:0003725;GO:0005488;GO:0003676;GO:0003723;GO:0003725;GO:0005488;GO:0005515	nucleic acid binding;RNA binding;double-stranded RNA binding;binding;protein binding;nucleic acid binding;RNA binding;double-stranded RNA binding;binding;nucleic acid binding;RNA binding;double-stranded RNA binding;binding;protein binding	GO:0006403;GO:0008298;GO:0009987;GO:0033036;GO:0051179;GO:0051641;GO:0070727;GO:0006403;GO:0008298;GO:0009987;GO:0033036;GO:0051179;GO:0051641;GO:0070727	RNA localization;intracellular mRNA localization;cellular process;macromolecule localization;localization;cellular localization;cellular macromolecule localization;RNA localization;intracellular mRNA localization;cellular process	hsa:6780;hsa:6780;hsa:6780				0.886791	8.93947											0.886791
5025	10	281	281		9051	10057	35732	83585	o101004_RD463HCLSb_i53	3909	35732	83585	o101004_RD463HCLSb_i53	3909	IPI00000001;IPI00643664;IPI00218609	IPI00000001	IPI00000001	Double-stranded RNA-binding protein Staufen homolog 1;Staufen protein T4 variant;Staufen protein T5 variant;Staufen, RNA binding protein, homolog 1 (Drosophila);Double-stranded RNA-binding protein Staufen homolog 1	STAU1;STAU;STAU1;RP3-470L14.2-006;STAU1;STAU	Isoform Long of Double-stranded RNA-binding protein Staufen homolog 1;staufen isoform c;Isoform Short of Double-stranded RNA-binding protein Staufen homolog 1	O95793-1;O95793;A8K622;Q59F99;Q5JW29;O95793-2;A8K9Z4;B3KRE0	ENST00000347458;ENST00000360426;ENST00000371856;ENST00000396163;ENST00000340954;ENST00000371802;ENST00000371828;ENST00000371856;ENST00000347458;ENST00000360426;ENST00000371856;ENST00000396163	PF00035;PF00035;PF00035	dsrm;dsrm;dsrm	Double-stranded RNA binding motif;Double-stranded RNA binding motif;Double-stranded RNA binding motif		GO:0005783;GO:0005791;GO:0005875;GO:0032991;GO:0043226;GO:0043227;GO:0043229;GO:0043231;GO:0043234;GO:0044422;GO:0044424;GO:0044430;GO:0044444;GO:0044446;GO:0044464;GO:0005622;GO:0044464;GO:0005783;GO:0005791;GO:0005875;GO:0032991;GO:0043226;GO:0043227;GO:0043229;GO:0043231;GO:0043234;GO:0044422;GO:0044424;GO:0044430;GO:0044444;GO:0044446;GO:0044464	endoplasmic reticulum;rough endoplasmic reticulum;microtubule associated complex;macromolecular complex;organelle;membrane-bounded organelle;intracellular organelle;intracellular membrane-bounded organelle;protein complex;organelle part;intracellular part	GO:0003676;GO:0003723;GO:0003725;GO:0005488;GO:0005515;GO:0003676;GO:0003723;GO:0003725;GO:0005488;GO:0003676;GO:0003723;GO:0003725;GO:0005488;GO:0005515	nucleic acid binding;RNA binding;double-stranded RNA binding;binding;protein binding;nucleic acid binding;RNA binding;double-stranded RNA binding;binding;nucleic acid binding;RNA binding;double-stranded RNA binding;binding;protein binding	GO:0006403;GO:0008298;GO:0009987;GO:0033036;GO:0051179;GO:0051641;GO:0070727;GO:0006403;GO:0008298;GO:0009987;GO:0033036;GO:0051179;GO:0051641;GO:0070727	RNA localization;intracellular mRNA localization;cellular process;macromolecule localization;localization;cellular localization;cellular macromolecule localization;RNA localization;intracellular mRNA localization;cellular process	hsa:6780;hsa:6780;hsa:6780				1	139.298											1
10	11	456	456		7883	8756	31086	72514	o100702_RD463HSLCi_55	3332	31088	72518	o101004_RD463HCLSb_i55	1333	IPI00000015	IPI00000015	IPI00000015	Splicing factor, arginine/serine-rich 4;Pre-mRNA-splicing factor SRP75;SRP001LB	SFRS4;SRP75	Splicing factor, arginine/serine-rich 4	Q08170;A8K644;Q53F45;Q59EF5	ENST00000373795	PF00076	RRM_1	RNA recognition motif. (a.k.a. RRM, RBD, or RNP domain)		GO:0016604;GO:0016607;GO:0044422;GO:0044424;GO:0044428;GO:0044446;GO:0044451;GO:0044464	nuclear body;nuclear speck;organelle part;intracellular part;nuclear part;intracellular organelle part;nucleoplasm part;cell part	GO:0000166;GO:0003676;GO:0003723;GO:0003824;GO:0005488;GO:0031202	nucleotide binding;nucleic acid binding;RNA binding;catalytic activity;binding;RNA splicing factor activity, transesterification mechanism	GO:0000375;GO:0000377;GO:0000398;GO:0006139;GO:0006396;GO:0006397;GO:0006807;GO:0008152;GO:0008380;GO:0009987;GO:0016070;GO:0016071;GO:0034960;GO:0043170;GO:0043283;GO:0044237;GO:0044238;GO:0044260	RNA splicing, via transesterification reactions;RNA splicing, via transesterification reactions with bulged adenosine as nucleophile;nuclear mRNA splicing, via spliceosome;nucleobase, nucleoside, nucleotide and nucleic acid metabolic process	hsa:6429				0.870287	8.27											0.5
11	11	458	458	Phosphoserine	7883	8756	31087	72515	o101004_RD463HCLSb_i53	1216	31088	72518	o101004_RD463HCLSb_i55	1333	IPI00000015	IPI00000015	IPI00000015	Splicing factor, arginine/serine-rich 4;Pre-mRNA-splicing factor SRP75;SRP001LB	SFRS4;SRP75	Splicing factor, arginine/serine-rich 4	Q08170;A8K644;Q53F45;Q59EF5	ENST00000373795	PF00076	RRM_1	RNA recognition motif. (a.k.a. RRM, RBD, or RNP domain)		GO:0016604;GO:0016607;GO:0044422;GO:0044424;GO:0044428;GO:0044446;GO:0044451;GO:0044464	nuclear body;nuclear speck;organelle part;intracellular part;nuclear part;intracellular organelle part;nucleoplasm part;cell part	GO:0000166;GO:0003676;GO:0003723;GO:0003824;GO:0005488;GO:0031202	nucleotide binding;nucleic acid binding;RNA binding;catalytic activity;binding;RNA splicing factor activity, transesterification mechanism	GO:0000375;GO:0000377;GO:0000398;GO:0006139;GO:0006396;GO:0006397;GO:0006807;GO:0008152;GO:0008380;GO:0009987;GO:0016070;GO:0016071;GO:0034960;GO:0043170;GO:0043283;GO:0044237;GO:0044238;GO:0044260	RNA splicing, via transesterification reactions;RNA splicing, via transesterification reactions with bulged adenosine as nucleophile;nuclear mRNA splicing, via spliceosome;nucleobase, nucleoside, nucleotide and nucleic acid metabolic process	hsa:6429				0.981324	17.2095											0.981324
12	12	573	573	Phosphoserine	7086	7828	27993	65155	o101004_RD463HCLSb_i45	3996	27986	65132	o100702_RD463HSLCi_47	6036	IPI00000030;IPI00219543;IPI00219544	IPI00000030	IPI00000030	Serine/threonine-protein phosphatase 2A 56 kDa regulatory subunit delta isoform;PP2A, B subunit, B' delta isoform;PP2A, B subunit, B56 delta isoform;PP2A, B subunit, PR61 delta isoform;PP2A, B subunit, R5 delta isoform;Serine/threonine-protein phosphatase 2A 56 kDa regulatory subunit delta isoform;PP2A, B subunit, B' delta isoform;PP2A, B subunit, B56 delta isoform;PP2A, B subunit, PR61 delta iso…	PPP2R5D;PPP2R5D;PPP2R5D	Isoform Delta-1 of Serine/threonine-protein phosphatase 2A 56 kDa regulatory subunit delta isoform;Isoform Delta-2 of Serine/threonine-protein phosphatase 2A 56 kDa regulatory subunit delta isoform;Isoform Delta-3 of Serine/threonine-protein phosphatase 2A	Q14738-1;Q14738;A8K6Y2;B4DSD7;B5BUA6;Q59EF0;Q14738-2;A8K3I9;Q14738-3	ENST00000230402;ENST00000394110;ENST00000230402;ENST00000394110;ENST00000230402;ENST00000394110	PF01603;PF01603;PF01603	B56;B56;B56	Protein phosphatase 2A regulatory B subunit (B56 family);Protein phosphatase 2A regulatory B subunit (B56 family);Protein phosphatase 2A regulatory B subunit (B56 family)		GO:0000159;GO:0005634;GO:0005737;GO:0008287;GO:0032991;GO:0043226;GO:0043227;GO:0043229;GO:0043231;GO:0043234;GO:0044424;GO:0044464;GO:0000159;GO:0005634;GO:0005737;GO:0008287;GO:0032991;GO:0043226;GO:0043227;GO:0043229;GO:0043231;GO:0043234;GO:0044424;GO:0044464;GO:0000159;GO:0005634;GO:0005737;GO:0008287;GO:0032991;GO:0043226;GO:0043227;GO:0043229;GO:0043231;GO:0043234;GO:0044424;GO:0044464	protein phosphatase type 2A complex;nucleus;cytoplasm;protein serine/threonine phosphatase complex;macromolecular complex;organelle;membrane-bounded organelle;intracellular organelle;intracellular membrane-bounded organelle;protein complex	GO:0005488;GO:0005515;GO:0008601;GO:0019208;GO:0019888;GO:0030234;GO:0005488;GO:0005515;GO:0008601;GO:0019208;GO:0019888;GO:0030234;GO:0005488;GO:0005515;GO:0008601;GO:0019208;GO:0019888;GO:0030234	binding;protein binding;protein phosphatase type 2A regulator activity;phosphatase regulator activity;protein phosphatase regulator activity;enzyme regulator activity;binding;protein binding;protein phosphatase type 2A regulator activity	GO:0007154;GO:0007165;GO:0007399;GO:0009987;GO:0032502;GO:0048731;GO:0048856;GO:0050789;GO:0050794;GO:0065007;GO:0007154;GO:0007165;GO:0007399;GO:0009987;GO:0032502;GO:0048731;GO:0048856;GO:0050789;GO:0050794;GO:0065007;GO:0007154;GO:0007165;GO:0007399;GO:0009987;GO:0032502;GO:0048731;GO:0048856;GO:0050789;GO:0050794;GO:0065007	cell communication;signal transduction;nervous system development;cellular process;developmental process;system development;anatomical structure development;regulation of biological process;regulation of cellular process;biological regulation	hsa:5528;hsa:5528;hsa:5528	ko04310	Wnt signaling pathway	K11584	1	105.507	0.999995	52.9041	0.0775238	31.77	58.94	1	74.3944	1.28364e-40	54.75	183.16	1
13	13	483	483	Phosphoserine	9184	10203	36330	85024	o100806_RD463HCLSa_57i	5237	36329	85021	o100802_RD463HCLSa_57i	5046	IPI00000033;IPI00644625;IPI00478977	IPI00000033	IPI00000033	Protein AF-9;ALL1 fused gene from chromosome 9 protein;Myeloid/lymphoid or mixed-lineage leukemia translocated to chromosome 3 protein;YEATS domain-containing protein 3;Myeloid/lymphoid or mixed-lineage leukemia (Trithorax homolog, Drosophila); translocated to, 3;Myeloid/lymphoid or mixed-lineage leukemia (Trithorax homolog, Drosophila); translocated to, 3;Myeloid/lymphoid or mixed-lineage leukem…	MLLT3;AF9;YEATS3;MLLT3;RP11-15P13.2-002;MLLT3;RP11-15P13.2-006;hCG_1811108	Protein AF-9;Myeloid/lymphoid or mixed-lineage leukemia;Myeloid/lymphoid or mixed-lineage leukemia	P42568;B2R7B3;Q6LEQ8;Q6MZE2;Q8IVB0;B1APT5;B1APT6	ENST00000380338;ENST00000380321;ENST00000380338;ENST00000355930;ENST00000380323;ENST00000380338	PF03366	YEATS	YEATS family		GO:0005634;GO:0005737;GO:0043226;GO:0043227;GO:0043229;GO:0043231;GO:0044424;GO:0044464;GO:0005634;GO:0043226;GO:0043227;GO:0043229;GO:0043231;GO:0044424;GO:0044464;GO:0005634;GO:0043226;GO:0043227;GO:0043229;GO:0043231;GO:0044424;GO:0044464	nucleus;cytoplasm;organelle;membrane-bounded organelle;intracellular organelle;intracellular membrane-bounded organelle;intracellular part;cell part;nucleus;organelle;membrane-bounded organelle;intracellular organelle			GO:0006139;GO:0006350;GO:0006355;GO:0006807;GO:0008152;GO:0009058;GO:0009059;GO:0009889;GO:0009987;GO:0010468;GO:0010556;GO:0019219;GO:0019222;GO:0031323;GO:0031326;GO:0034645;GO:0034960;GO:0034961;GO:0043170;GO:0043283;GO:0043284;GO:0044237;GO:0044238;GO:0044249;GO:0044260;GO:0045449;GO:0050789;GO:0050794;GO:0051171;GO:0051252;GO:0060255;GO:0065007;GO:0080090;GO:0003002;GO:0006355;GO:0007379;GO:…	nucleobase, nucleoside, nucleotide and nucleic acid metabolic process;transcription;regulation of transcription, DNA-dependent;nitrogen compound metabolic process;metabolic process;biosynthetic process;macromolecule biosynthetic process	hsa:4300				0.999824	37.6496	0.998651	28.6925	1.00642e-05	12.37	88.71	0.999824	37.6496	0.00269072	16.29	68.515
14	15	130	130	Phosphoserine	4426	4861	17892	42391	o101004_RD463HCLSb_i43	1481	17892	42391	o101004_RD463HCLSb_i43	1481	IPI00000155;IPI00647134;IPI00647648;IPI00644210	IPI00000155	IPI00000155	Nuclear protein NP60;Nuclear protein of 60 kDa;3-hydroxyisobutyrate dehydrogenase-like protein;Cytokine-like nuclear factor N-PAC;Nuclear protein NP60;Nuclear protein of 60 kDa;3-hydroxyisobutyrate dehydrogenase-like protein;Cytokine-like nuclear factor N-PAC;Nuclear protein NP60;Nuclear protein of 60 kDa;3-hydroxyisobutyrate dehydrogenase-like protein;Cytokine-like nuclear factor N-PAC;Nuclear p…	NP60;HIBDL;NP60;HIBDL;NP60;HIBDL;NP60;HIBDL	Isoform 1 of Nuclear protein NP60;Isoform 3 of Nuclear protein NP60;Isoform 2 of Nuclear protein NP60;Isoform 4 of Nuclear protein NP60	Q49A26-1;Q49A26;Q49A26-3;Q49A26-2;Q49A26-4	ENST00000321919;ENST00000381983;ENST00000321919;ENST00000381983;ENST00000321919;ENST00000381983;ENST00000321919;ENST00000381983	PF02178;PF03446;PF00855;PF02178;PF03446;PF00855;PF02178;PF03446;PF00855;PF02178;PF03446;PF00855	AT_hook;NAD_binding_2;PWWP;AT_hook;NAD_binding_2;PWWP;AT_hook;NAD_binding_2;PWWP;AT_hook;NAD_binding_2;PWWP	AT hook motif;NAD binding domain of 6-phosphogluconate dehydrogenase;PWWP domain;AT hook motif;NAD binding domain of 6-phosphogluconate dehydrogenase;PWWP domain;AT hook motif;NAD binding domain of 6-phosphogluconate dehydrogenase;PWWP domain;AT hook motif;NAD binding domain of 6-phosphogluconate dehydrogenase;PWWP domain	2UYY;2UYY;2UYY;2UYY	GO:0005634;GO:0043226;GO:0043227;GO:0043229;GO:0043231;GO:0044424;GO:0044464;GO:0005634;GO:0043226;GO:0043227;GO:0043229;GO:0043231;GO:0044424;GO:0044464;GO:0005634;GO:0043226;GO:0043227;GO:0043229;GO:0043231;GO:0044424;GO:0044464;GO:0005634;GO:0043226;GO:0043227;GO:0043229;GO:0043231;GO:0044424;GO:0044464	nucleus;organelle;membrane-bounded organelle;intracellular organelle;intracellular membrane-bounded organelle;intracellular part;cell part;nucleus;organelle;membrane-bounded organelle;intracellular organelle;intracellular membrane-bounded organelle	GO:0003676;GO:0003677;GO:0003824;GO:0004616;GO:0005488;GO:0016491;GO:0016614;GO:0016616;GO:0048037;GO:0050662;GO:0003676;GO:0003677;GO:0003824;GO:0004616;GO:0005488;GO:0016491;GO:0016614;GO:0016616;GO:0048037;GO:0050662;GO:0003676;GO:0003677;GO:0003824;GO:0004616;GO:0005488;GO:0016491;GO:0016614;GO:0016616;GO:0048037;GO:0050662;GO:0003676;GO:0003677;GO:0003824;GO:0004616;GO:0005488;GO:0016491;GO:…	nucleic acid binding;DNA binding;catalytic activity;phosphogluconate dehydrogenase (decarboxylating) activity;binding;oxidoreductase activity;oxidoreductase activity, acting on CH-OH group of donors	GO:0005975;GO:0005996;GO:0006006;GO:0006007;GO:0006066;GO:0006098;GO:0006139;GO:0006732;GO:0006733;GO:0006739;GO:0006740;GO:0006753;GO:0006766;GO:0006767;GO:0006769;GO:0006807;GO:0008152;GO:0009056;GO:0009117;GO:0009820;GO:0009987;GO:0016052;GO:0019318;GO:0019320;GO:0019362;GO:0019748;GO:0044237;GO:0044238;GO:0046164;GO:0046365;GO:0046496;GO:0051186;GO:0055086;GO:0005975;GO:0005996;GO:0006006;GO:…	carbohydrate metabolic process;monosaccharide metabolic process;glucose metabolic process;glucose catabolic process;alcohol metabolic process;pentose-phosphate shunt;nucleobase, nucleoside, nucleotide and nucleic acid metabolic process	hsa:84656;hsa:84656;hsa:84656;hsa:84656				0.996564	24.625											0.996564
20	17	165	165	Phosphoserine	7699	8544	30418	70864	o100702_RD463HSLCi_41	9713	30418	70864	o100702_RD463HSLCi_41	9713	IPI00000171	IPI00000171	IPI00000171	TSC22 domain family protein 4;TSC22-related-inducible leucine zipper protein 2;Tsc-22-like protein THG-1	TSC22D4;TILZ2	TSC22 domain family protein 4	Q9Y3Q8;A4D2C3;Q8IV54	ENST00000300181	PF01166	TSC22	TSC-22/dip/bun family		GO:0005634;GO:0005737;GO:0043226;GO:0043227;GO:0043229;GO:0043231;GO:0044424;GO:0044464	nucleus;cytoplasm;organelle;membrane-bounded organelle;intracellular organelle;intracellular membrane-bounded organelle;intracellular part;cell part	GO:0003676;GO:0003677;GO:0003700;GO:0005488;GO:0005515;GO:0016564;GO:0030528	nucleic acid binding;DNA binding;transcription factor activity;binding;protein binding;transcription repressor activity;transcription regulator activity	GO:0006139;GO:0006350;GO:0006355;GO:0006807;GO:0008152;GO:0009058;GO:0009059;GO:0009889;GO:0009987;GO:0010468;GO:0010556;GO:0019219;GO:0019222;GO:0031323;GO:0031326;GO:0034645;GO:0034960;GO:0034961;GO:0043170;GO:0043283;GO:0043284;GO:0044237;GO:0044238;GO:0044249;GO:0044260;GO:0045449;GO:0050789;GO:0050794;GO:0051171;GO:0051252;GO:0060255;GO:0065007;GO:0080090	nucleobase, nucleoside, nucleotide and nucleic acid metabolic process;transcription;regulation of transcription, DNA-dependent;nitrogen compound metabolic process;metabolic process;biosynthetic process;macromolecule biosynthetic process	hsa:81628				0.773005	5.32167
21	17	225	225	Phosphoserine	9623	10678	38085	88983	o100702_RD463HSLCi_51	4342	38088	88990	o101004_RD463HCLSb_i51	2209	IPI00000171	IPI00000171	IPI00000171	TSC22 domain family protein 4;TSC22-related-inducible leucine zipper protein 2;Tsc-22-like protein THG-1	TSC22D4;TILZ2	TSC22 domain family protein 4	Q9Y3Q8;A4D2C3;Q8IV54	ENST00000300181	PF01166	TSC22	TSC-22/dip/bun family		GO:0005634;GO:0005737;GO:0043226;GO:0043227;GO:0043229;GO:0043231;GO:0044424;GO:0044464	nucleus;cytoplasm;organelle;membrane-bounded organelle;intracellular organelle;intracellular membrane-bounded organelle;intracellular part;cell part	GO:0003676;GO:0003677;GO:0003700;GO:0005488;GO:0005515;GO:0016564;GO:0030528	nucleic acid binding;DNA binding;transcription factor activity;binding;protein binding;transcription repressor activity;transcription regulator activity	GO:0006139;GO:0006350;GO:0006355;GO:0006807;GO:0008152;GO:0009058;GO:0009059;GO:0009889;GO:0009987;GO:0010468;GO:0010556;GO:0019219;GO:0019222;GO:0031323;GO:0031326;GO:0034645;GO:0034960;GO:0034961;GO:0043170;GO:0043283;GO:0043284;GO:0044237;GO:0044238;GO:0044249;GO:0044260;GO:0045449;GO:0050789;GO:0050794;GO:0051171;GO:0051252;GO:0060255;GO:0065007;GO:0080090	nucleobase, nucleoside, nucleotide and nucleic acid metabolic process;transcription;regulation of transcription, DNA-dependent;nitrogen compound metabolic process;metabolic process;biosynthetic process;macromolecule biosynthetic process	hsa:81628				0.848368	8.41422											0.0806846
22	17	233	233	Phosphoserine	9623	10678	38087	88987	o101004_RD463HCLSb_i51	2187	38088	88990	o101004_RD463HCLSb_i51	2209	IPI00000171	IPI00000171	IPI00000171	TSC22 domain family protein 4;TSC22-related-inducible leucine zipper protein 2;Tsc-22-like protein THG-1	TSC22D4;TILZ2	TSC22 domain family protein 4	Q9Y3Q8;A4D2C3;Q8IV54	ENST00000300181	PF01166	TSC22	TSC-22/dip/bun family		GO:0005634;GO:0005737;GO:0043226;GO:0043227;GO:0043229;GO:0043231;GO:0044424;GO:0044464	nucleus;cytoplasm;organelle;membrane-bounded organelle;intracellular organelle;intracellular membrane-bounded organelle;intracellular part;cell part	GO:0003676;GO:0003677;GO:0003700;GO:0005488;GO:0005515;GO:0016564;GO:0030528	nucleic acid binding;DNA binding;transcription factor activity;binding;protein binding;transcription repressor activity;transcription regulator activity	GO:0006139;GO:0006350;GO:0006355;GO:0006807;GO:0008152;GO:0009058;GO:0009059;GO:0009889;GO:0009987;GO:0010468;GO:0010556;GO:0019219;GO:0019222;GO:0031323;GO:0031326;GO:0034645;GO:0034960;GO:0034961;GO:0043170;GO:0043283;GO:0043284;GO:0044237;GO:0044238;GO:0044249;GO:0044260;GO:0045449;GO:0050789;GO:0050794;GO:0051171;GO:0051252;GO:0060255;GO:0065007;GO:0080090	nucleobase, nucleoside, nucleotide and nucleic acid metabolic process;transcription;regulation of transcription, DNA-dependent;nitrogen compound metabolic process;metabolic process;biosynthetic process;macromolecule biosynthetic process	hsa:81628				0.459658	0											0.459658
4012	17	229	229	Phosphothreonine	9623	10678	38088	88990	o101004_RD463HCLSb_i51	2209	38088	88990	o101004_RD463HCLSb_i51	2209	IPI00000171	IPI00000171	IPI00000171	TSC22 domain family protein 4;TSC22-related-inducible leucine zipper protein 2;Tsc-22-like protein THG-1	TSC22D4;TILZ2	TSC22 domain family protein 4	Q9Y3Q8;A4D2C3;Q8IV54	ENST00000300181	PF01166	TSC22	TSC-22/dip/bun family		GO:0005634;GO:0005737;GO:0043226;GO:0043227;GO:0043229;GO:0043231;GO:0044424;GO:0044464	nucleus;cytoplasm;organelle;membrane-bounded organelle;intracellular organelle;intracellular membrane-bounded organelle;intracellular part;cell part	GO:0003676;GO:0003677;GO:0003700;GO:0005488;GO:0005515;GO:0016564;GO:0030528	nucleic acid binding;DNA binding;transcription factor activity;binding;protein binding;transcription repressor activity;transcription regulator activity	GO:0006139;GO:0006350;GO:0006355;GO:0006807;GO:0008152;GO:0009058;GO:0009059;GO:0009889;GO:0009987;GO:0010468;GO:0010556;GO:0019219;GO:0019222;GO:0031323;GO:0031326;GO:0034645;GO:0034960;GO:0034961;GO:0043170;GO:0043283;GO:0043284;GO:0044237;GO:0044238;GO:0044249;GO:0044260;GO:0045449;GO:0050789;GO:0050794;GO:0051171;GO:0051252;GO:0060255;GO:0065007;GO:0080090	nucleobase, nucleoside, nucleotide and nucleic acid metabolic process;transcription;regulation of transcription, DNA-dependent;nitrogen compound metabolic process;metabolic process;biosynthetic process;macromolecule biosynthetic process	hsa:81628				0.872993	8.93947											0.872993
23	18	21	21		23	24	62	120	o100802_RD463HCLSa_45i	9117	63	121	o100802_RD463HCLSa_47i	9223	IPI00000173;IPI00902958	IPI00000173	IPI00000173	Leucine-rich repeat and calponin homology domain-containing protein 4;Leucine-rich repeat neuronal protein 4;cDNA FLJ90352 fis, clone NT2RP2003369, highly similar to Leucine-rich repeats and calponin homology domain-containing protein 4	LRCH4;LRN;LRRN1;LRRN4	Leucine-rich repeat and calponin homology domain-containing protein 4;cDNA FLJ90352 fis, clone NT2RP2003369, highly similar to Leucine-rich repeats and calponin homology domain-containing protein 4	O75427;A4D2D5;Q71M45;B3KQE9;B4DYF8	ENST00000310300	PF00307;PF00560;PF00560	CH;LRR_1;LRR_1	Calponin homology (CH) domain;Leucine Rich Repeat;Leucine Rich Repeat		GO:0016604;GO:0016605;GO:0044422;GO:0044424;GO:0044428;GO:0044446;GO:0044451;GO:0044464	nuclear body;PML body;organelle part;intracellular part;nuclear part;intracellular organelle part;nucleoplasm part;cell part	GO:0005488;GO:0005515	binding;protein binding	GO:0007399;GO:0032502;GO:0048731;GO:0048856	nervous system development;developmental process;system development;anatomical structure development	hsa:4034				0.559728	4.77782	0.559728	4.77782	0.0135595	16.24	56.371						0.0321191
24	18	25	25		23	24	63	121	o100802_RD463HCLSa_47i	9223	63	121	o100802_RD463HCLSa_47i	9223	IPI00000173;IPI00902958	IPI00000173	IPI00000173	Leucine-rich repeat and calponin homology domain-containing protein 4;Leucine-rich repeat neuronal protein 4;cDNA FLJ90352 fis, clone NT2RP2003369, highly similar to Leucine-rich repeats and calponin homology domain-containing protein 4	LRCH4;LRN;LRRN1;LRRN4	Leucine-rich repeat and calponin homology domain-containing protein 4;cDNA FLJ90352 fis, clone NT2RP2003369, highly similar to Leucine-rich repeats and calponin homology domain-containing protein 4	O75427;A4D2D5;Q71M45;B3KQE9;B4DYF8	ENST00000310300	PF00307;PF00560;PF00560	CH;LRR_1;LRR_1	Calponin homology (CH) domain;Leucine Rich Repeat;Leucine Rich Repeat		GO:0016604;GO:0016605;GO:0044422;GO:0044424;GO:0044428;GO:0044446;GO:0044451;GO:0044464	nuclear body;PML body;organelle part;intracellular part;nuclear part;intracellular organelle part;nucleoplasm part;cell part	GO:0005488;GO:0005515	binding;protein binding	GO:0007399;GO:0032502;GO:0048731;GO:0048856	nervous system development;developmental process;system development;anatomical structure development	hsa:4034				0.871966	11.9173	0.871966	11.9173	0.0135595	16.24	56.371						0.221589
25	18	513	513	Phosphoserine	8534	9493	33610	78459	o101004_RD463HCLSb_i59	2600	33612	78461	o101004_RD463HCLSb_i59	2670	IPI00000173	IPI00000173	IPI00000173	Leucine-rich repeat and calponin homology domain-containing protein 4;Leucine-rich repeat neuronal protein 4	LRCH4;LRN;LRRN1;LRRN4	Leucine-rich repeat and calponin homology domain-containing protein 4	O75427;A4D2D5;Q71M45	ENST00000310300	PF00307;PF00560	CH;LRR_1	Calponin homology (CH) domain;Leucine Rich Repeat		GO:0016604;GO:0016605;GO:0044422;GO:0044424;GO:0044428;GO:0044446;GO:0044451;GO:0044464	nuclear body;PML body;organelle part;intracellular part;nuclear part;intracellular organelle part;nucleoplasm part;cell part			GO:0007399;GO:0032502;GO:0048731;GO:0048856	nervous system development;developmental process;system development;anatomical structure development	hsa:4034				0.735617	6.34309						0.0314347	-13.174	0.162101	29.21	45.991	0.735617
26	18	517	517	Phosphoserine	8534	9493	33611	78460	o101004_RD463HCLSb_i59	2653	33612	78461	o101004_RD463HCLSb_i59	2670	IPI00000173	IPI00000173	IPI00000173	Leucine-rich repeat and calponin homology domain-containing protein 4;Leucine-rich repeat neuronal protein 4	LRCH4;LRN;LRRN1;LRRN4	Leucine-rich repeat and calponin homology domain-containing protein 4	O75427;A4D2D5;Q71M45	ENST00000310300	PF00307;PF00560	CH;LRR_1	Calponin homology (CH) domain;Leucine Rich Repeat		GO:0016604;GO:0016605;GO:0044422;GO:0044424;GO:0044428;GO:0044446;GO:0044451;GO:0044464	nuclear body;PML body;organelle part;intracellular part;nuclear part;intracellular organelle part;nucleoplasm part;cell part			GO:0007399;GO:0032502;GO:0048731;GO:0048856	nervous system development;developmental process;system development;anatomical structure development	hsa:4034				0.794511	8.93947						0.652849	6.83093	0.162101	29.21	45.991	0.794511
27	18	521	521	Phosphoserine	8534	9493	33612	78461	o101004_RD463HCLSb_i59	2670	33612	78461	o101004_RD463HCLSb_i59	2670	IPI00000173	IPI00000173	IPI00000173	Leucine-rich repeat and calponin homology domain-containing protein 4;Leucine-rich repeat neuronal protein 4	LRCH4;LRN;LRRN1;LRRN4	Leucine-rich repeat and calponin homology domain-containing protein 4	O75427;A4D2D5;Q71M45	ENST00000310300	PF00307;PF00560	CH;LRR_1	Calponin homology (CH) domain;Leucine Rich Repeat		GO:0016604;GO:0016605;GO:0044422;GO:0044424;GO:0044428;GO:0044446;GO:0044451;GO:0044464	nuclear body;PML body;organelle part;intracellular part;nuclear part;intracellular organelle part;nucleoplasm part;cell part			GO:0007399;GO:0032502;GO:0048731;GO:0048856	nervous system development;developmental process;system development;anatomical structure development	hsa:4034				0.918375	10.8777						0.0314347	-13.174	0.162101	29.21	45.991	0.918375
4013	18	19	19		23	24	64	124	o101004_RD463HCLSb_i47	6146	63	121	o100802_RD463HCLSa_47i	9223	IPI00000173;IPI00902958	IPI00000173	IPI00000173	Leucine-rich repeat and calponin homology domain-containing protein 4;Leucine-rich repeat neuronal protein 4;cDNA FLJ90352 fis, clone NT2RP2003369, highly similar to Leucine-rich repeats and calponin homology domain-containing protein 4	LRCH4;LRN;LRRN1;LRRN4	Leucine-rich repeat and calponin homology domain-containing protein 4;cDNA FLJ90352 fis, clone NT2RP2003369, highly similar to Leucine-rich repeats and calponin homology domain-containing protein 4	O75427;A4D2D5;Q71M45;B3KQE9;B4DYF8	ENST00000310300	PF00307;PF00560;PF00560	CH;LRR_1;LRR_1	Calponin homology (CH) domain;Leucine Rich Repeat;Leucine Rich Repeat		GO:0016604;GO:0016605;GO:0044422;GO:0044424;GO:0044428;GO:0044446;GO:0044451;GO:0044464	nuclear body;PML body;organelle part;intracellular part;nuclear part;intracellular organelle part;nucleoplasm part;cell part	GO:0005488;GO:0005515	binding;protein binding	GO:0007399;GO:0032502;GO:0048731;GO:0048856	nervous system development;developmental process;system development;anatomical structure development	hsa:4034				0.66578	4.77782	0.186292	-4.77782	0.0135595	16.24	56.371						0.66578
44	20	360	360		2399	2619	9303	21705	o100702_RD463HSLCi_55	5448	9303	21705	o100702_RD463HSLCi_55	5448	IPI00000279	IPI00000279	IPI00000279	Zinc finger CCCH domain-containing protein 15;DRG family-regulatory protein 1;Likely ortholog of mouse immediate early response erythropoietin 4	ZC3H15;DFRP1;LEREPO4;HSPC303;HT010;MSTP012;PP730	Similar to DRG family regulatory protein 1	Q8WU90	ENST00000337859	PF00642	zf-CCCH	Zinc finger C-x8-C-x5-C-x3-H type (and similar)		GO:0005634;GO:0005737;GO:0043226;GO:0043227;GO:0043229;GO:0043231;GO:0044424;GO:0044464	nucleus;cytoplasm;organelle;membrane-bounded organelle;intracellular organelle;intracellular membrane-bounded organelle;intracellular part;cell part	GO:0003676;GO:0005488;GO:0008270;GO:0043167;GO:0043169;GO:0046872;GO:0046914	nucleic acid binding;binding;zinc ion binding;ion binding;cation binding;metal ion binding;transition metal ion binding			hsa:55854				0.490982	0
4017	20	359	359		2399	2619	9303	21705	o100702_RD463HSLCi_55	5448	9303	21705	o100702_RD463HSLCi_55	5448	IPI00000279	IPI00000279	IPI00000279	Zinc finger CCCH domain-containing protein 15;DRG family-regulatory protein 1;Likely ortholog of mouse immediate early response erythropoietin 4	ZC3H15;DFRP1;LEREPO4;HSPC303;HT010;MSTP012;PP730	Similar to DRG family regulatory protein 1	Q8WU90	ENST00000337859	PF00642	zf-CCCH	Zinc finger C-x8-C-x5-C-x3-H type (and similar)		GO:0005634;GO:0005737;GO:0043226;GO:0043227;GO:0043229;GO:0043231;GO:0044424;GO:0044464	nucleus;cytoplasm;organelle;membrane-bounded organelle;intracellular organelle;intracellular membrane-bounded organelle;intracellular part;cell part	GO:0003676;GO:0005488;GO:0008270;GO:0043167;GO:0043169;GO:0046872;GO:0046914	nucleic acid binding;binding;zinc ion binding;ion binding;cation binding;metal ion binding;transition metal ion binding			hsa:55854				0.490982	0
45	26	244	244	Phosphoserine	3790;4824	4158;4159;5308	15130	35677	o100802_RD463HCLSa_47i	6232	15130	35677	o100802_RD463HCLSa_47i	6232	IPI00000634;IPI00871951;IPI00807498	IPI00000634	IPI00000634	Coiled-coil domain-containing protein 6;Protein H4;Papillary thyroid carcinoma-encoded protein;Coiled-coil domain containing 6;Coiled-coil domain containing 6, isoform CRA_a;cDNA FLJ75411, highly similar to Homo sapiens coiled-coil domain containing 6, mRNA;CCDC6 protein	CCDC6;D10S170;TST1;CCDC6;hCG_2024505;CCDC6	Coiled-coil domain-containing protein 6;coiled-coil domain containing 6;CCDC6 protein (Fragment)	Q16204;Q6GSG7;Q05CP8	ENST00000395341;ENST00000263102;ENST00000395341;ENST00000263102;ENST00000395341	PF09755;PF09755;PF09755	DUF2046;DUF2046;DUF2046	Uncharacterized conserved protein H4 (DUF2046);Uncharacterized conserved protein H4 (DUF2046);Uncharacterized conserved protein H4 (DUF2046)		GO:0005737;GO:0005856;GO:0043226;GO:0043228;GO:0043229;GO:0043232;GO:0044424;GO:0044464	cytoplasm;cytoskeleton;organelle;non-membrane-bounded organelle;intracellular organelle;intracellular non-membrane-bounded organelle;intracellular part;cell part	GO:0005198;GO:0005200;GO:0005488;GO:0005515;GO:0017124;GO:0019904	structural molecule activity;structural constituent of cytoskeleton;binding;protein binding;SH3 domain binding;protein domain specific binding			hsa:8030	ko05200;ko05216	Pathways in cancer;Thyroid cancer	K09288	1	103.88	1	103.88	6.56109e-119	53.98	263.26	0.992323	21.1144	0.0951569	12.94	51.98	1
46	27	161	161		7661	8498;8499;8500	30244	70455	o100702_RD463HSLCi_53	5515	30257	70476	o100806_RD463HCLSa_47i	4913	IPI00000685	IPI00000685	IPI00000685	Cell division protein kinase 7;CDK-activating kinase;CAK1;TFIIH basal transcription factor complex kinase subunit;39 kDa protein kinase;P39 Mo15;STK1	CDK7;MO15	Cell division protein kinase 7	P50613	ENST00000256443	PF00069	Pkinase	Protein kinase domain	1LG3;1PA8;1UA2;2HIC	GO:0005654;GO:0044422;GO:0044424;GO:0044428;GO:0044446;GO:0044464	nucleoplasm;organelle part;intracellular part;nuclear part;intracellular organelle part;cell part	GO:0000166;GO:0001882;GO:0001883;GO:0003712;GO:0003713;GO:0003824;GO:0004672;GO:0004674;GO:0004693;GO:0005102;GO:0005488;GO:0005515;GO:0005524;GO:0008022;GO:0008134;GO:0008353;GO:0016301;GO:0016563;GO:0016740;GO:0016772;GO:0016773;GO:0017076;GO:0030528;GO:0030554;GO:0032553;GO:0032555;GO:0032559;GO:0035257;GO:0035258;GO:0050681;GO:0051427	nucleotide binding;nucleoside binding;purine nucleoside binding;transcription cofactor activity;transcription coactivator activity;catalytic activity;protein kinase activity;protein serine/threonine kinase activity;cyclin-dependent protein kinase activity	GO:0000079;GO:0000718;GO:0006139;GO:0006259;GO:0006308;GO:0006352;GO:0006354;GO:0006355;GO:0006357;GO:0006367;GO:0006368;GO:0006464;GO:0006468;GO:0006793;GO:0006796;GO:0006807;GO:0007049;GO:0007154;GO:0007165;GO:0007242;GO:0008152;GO:0008283;GO:0009056;GO:0009057;GO:0009889;GO:0009891;GO:0009893;GO:0009987;GO:0010468;GO:0010556;GO:0010557;GO:0010604;GO:0010628;GO:0010926;GO:0016043;GO:0016070;GO:…	regulation of cyclin-dependent protein kinase activity;nucleotide-excision repair, DNA damage removal;nucleobase, nucleoside, nucleotide and nucleic acid metabolic process;DNA metabolic process;DNA catabolic process;transcription initiation;RNA elongation	hsa:1022	ko03420;ko04110	Nucleotide excision repair;Cell cycle	K02202	0.880515	8.70466	0.642475	2.56741	0.0015485	24.56	85.495	0.690836	3.52309	1.73469e-09	35.5	122.78
47	27	164	164	Phosphoserine	7661	8498;8499;8500	30254	70470	o100802_RD463HCLSa_47i	5048	30257	70476	o100806_RD463HCLSa_47i	4913	IPI00000685	IPI00000685	IPI00000685	Cell division protein kinase 7;CDK-activating kinase;CAK1;TFIIH basal transcription factor complex kinase subunit;39 kDa protein kinase;P39 Mo15;STK1	CDK7;MO15	Cell division protein kinase 7	P50613	ENST00000256443	PF00069	Pkinase	Protein kinase domain	1LG3;1PA8;1UA2;2HIC	GO:0005654;GO:0044422;GO:0044424;GO:0044428;GO:0044446;GO:0044464	nucleoplasm;organelle part;intracellular part;nuclear part;intracellular organelle part;cell part	GO:0000166;GO:0001882;GO:0001883;GO:0003712;GO:0003713;GO:0003824;GO:0004672;GO:0004674;GO:0004693;GO:0005102;GO:0005488;GO:0005515;GO:0005524;GO:0008022;GO:0008134;GO:0008353;GO:0016301;GO:0016563;GO:0016740;GO:0016772;GO:0016773;GO:0017076;GO:0030528;GO:0030554;GO:0032553;GO:0032555;GO:0032559;GO:0035257;GO:0035258;GO:0050681;GO:0051427	nucleotide binding;nucleoside binding;purine nucleoside binding;transcription cofactor activity;transcription coactivator activity;catalytic activity;protein kinase activity;protein serine/threonine kinase activity;cyclin-dependent protein kinase activity	GO:0000079;GO:0000718;GO:0006139;GO:0006259;GO:0006308;GO:0006352;GO:0006354;GO:0006355;GO:0006357;GO:0006367;GO:0006368;GO:0006464;GO:0006468;GO:0006793;GO:0006796;GO:0006807;GO:0007049;GO:0007154;GO:0007165;GO:0007242;GO:0008152;GO:0008283;GO:0009056;GO:0009057;GO:0009889;GO:0009891;GO:0009893;GO:0009987;GO:0010468;GO:0010556;GO:0010557;GO:0010604;GO:0010628;GO:0010926;GO:0016043;GO:0016070;GO:…	regulation of cyclin-dependent protein kinase activity;nucleotide-excision repair, DNA damage removal;nucleobase, nucleoside, nucleotide and nucleic acid metabolic process;DNA metabolic process;DNA catabolic process;transcription initiation;RNA elongation	hsa:1022	ko03420;ko04110	Nucleotide excision repair;Cell cycle	K02202	0.926845	11.1968	0.926845	11.1968	0.0015485	24.56	85.495	0.808267	6.25101	1.73469e-09	35.5	122.78
4018	27	170	170	Phosphothreonine	1097;7661	1201;8498;8499;8500	4580	10863	o101004_RD463HCLSb_i43	1186	4580	10863	o101004_RD463HCLSb_i43	1186	IPI00000685	IPI00000685	IPI00000685	Cell division protein kinase 7;CDK-activating kinase;CAK1;TFIIH basal transcription factor complex kinase subunit;39 kDa protein kinase;P39 Mo15;STK1	CDK7;MO15	Cell division protein kinase 7	P50613	ENST00000256443	PF00069	Pkinase	Protein kinase domain	1LG3;1PA8;1UA2;2HIC	GO:0005654;GO:0044422;GO:0044424;GO:0044428;GO:0044446;GO:0044464	nucleoplasm;organelle part;intracellular part;nuclear part;intracellular organelle part;cell part	GO:0000166;GO:0001882;GO:0001883;GO:0003712;GO:0003713;GO:0003824;GO:0004672;GO:0004674;GO:0004693;GO:0005102;GO:0005488;GO:0005515;GO:0005524;GO:0008022;GO:0008134;GO:0008353;GO:0016301;GO:0016563;GO:0016740;GO:0016772;GO:0016773;GO:0017076;GO:0030528;GO:0030554;GO:0032553;GO:0032555;GO:0032559;GO:0035257;GO:0035258;GO:0050681;GO:0051427	nucleotide binding;nucleoside binding;purine nucleoside binding;transcription cofactor activity;transcription coactivator activity;catalytic activity;protein kinase activity;protein serine/threonine kinase activity;cyclin-dependent protein kinase activity	GO:0000079;GO:0000718;GO:0006139;GO:0006259;GO:0006308;GO:0006352;GO:0006354;GO:0006355;GO:0006357;GO:0006367;GO:0006368;GO:0006464;GO:0006468;GO:0006793;GO:0006796;GO:0006807;GO:0007049;GO:0007154;GO:0007165;GO:0007242;GO:0008152;GO:0008283;GO:0009056;GO:0009057;GO:0009889;GO:0009891;GO:0009893;GO:0009987;GO:0010468;GO:0010556;GO:0010557;GO:0010604;GO:0010628;GO:0010926;GO:0016043;GO:0016070;GO:…	regulation of cyclin-dependent protein kinase activity;nucleotide-excision repair, DNA damage removal;nucleobase, nucleoside, nucleotide and nucleic acid metabolic process;DNA metabolic process;DNA catabolic process;transcription initiation;RNA elongation	hsa:1022	ko03420;ko04110	Nucleotide excision repair;Cell cycle	K02202	1	135.081	0.939162	13.3983	0.0015485	24.56	85.495	0.998848	32.2521	1.73469e-09	35.5	122.78	1
5027	27	169	169		7661	8499;8501	30260	70484	o100802_RD463HCLSa_49i	4964	30252	70466	o100802_RD463HCLSa_53i	5059	IPI00000685	IPI00000685	IPI00000685	Cell division protein kinase 7;CDK-activating kinase;CAK1;TFIIH basal transcription factor complex kinase subunit;39 kDa protein kinase;P39 Mo15;STK1	CDK7;MO15	Cell division protein kinase 7	P50613	ENST00000256443	PF00069	Pkinase	Protein kinase domain	1LG3;1PA8;1UA2;2HIC	GO:0005654;GO:0044422;GO:0044424;GO:0044428;GO:0044446;GO:0044464	nucleoplasm;organelle part;intracellular part;nuclear part;intracellular organelle part;cell part	GO:0000166;GO:0001882;GO:0001883;GO:0003712;GO:0003713;GO:0003824;GO:0004672;GO:0004674;GO:0004693;GO:0005102;GO:0005488;GO:0005515;GO:0005524;GO:0008022;GO:0008134;GO:0008353;GO:0016301;GO:0016563;GO:0016740;GO:0016772;GO:0016773;GO:0017076;GO:0030528;GO:0030554;GO:0032553;GO:0032555;GO:0032559;GO:0035257;GO:0035258;GO:0050681;GO:0051427	nucleotide binding;nucleoside binding;purine nucleoside binding;transcription cofactor activity;transcription coactivator activity;catalytic activity;protein kinase activity;protein serine/threonine kinase activity;cyclin-dependent protein kinase activity	GO:0000079;GO:0000718;GO:0006139;GO:0006259;GO:0006308;GO:0006352;GO:0006354;GO:0006355;GO:0006357;GO:0006367;GO:0006368;GO:0006464;GO:0006468;GO:0006793;GO:0006796;GO:0006807;GO:0007049;GO:0007154;GO:0007165;GO:0007242;GO:0008152;GO:0008283;GO:0009056;GO:0009057;GO:0009889;GO:0009891;GO:0009893;GO:0009987;GO:0010468;GO:0010556;GO:0010557;GO:0010604;GO:0010628;GO:0010926;GO:0016043;GO:0016070;GO:…	regulation of cyclin-dependent protein kinase activity;nucleotide-excision repair, DNA damage removal;nucleobase, nucleoside, nucleotide and nucleic acid metabolic process;DNA metabolic process;DNA catabolic process;transcription initiation;RNA elongation	hsa:1022	ko03420;ko04110	Nucleotide excision repair;Cell cycle	K02202	1	47.4689	1	47.4689	0.00327621	19.22	80.564
48	28	268	268	Phosphoserine	8009	8903	31644	73782	o100702_RD463HSLCi_41	6638	31645	73785	o100802_RD463HCLSa_41i	6136	IPI00000690;IPI00157908;IPI00910786	IPI00000690	IPI00000690	Apoptosis-inducing factor 1, mitochondrial;Programmed cell death protein 8;Apoptosis-inducing factor 1, mitochondrial;Programmed cell death protein 8;Apoptosis-inducing factor short isoform 3	AIFM1;AIF;PDCD8;AIFM1;AIF;PDCD8;PDCD8	Isoform 1 of Apoptosis-inducing factor 1, mitochondrial;Isoform 3 of Apoptosis-inducing factor 1, mitochondrial;programmed cell death 8 isoform 5	O95831-1;O95831;A4QPB4;O95831-3;B2RB08;Q5RZ99;Q5RZA0;Q1L6K4;Q1L6K6	ENST00000287295;ENST00000319908;ENST00000346424;ENST00000287295;ENST00000319908;ENST00000346424;ENST00000287295;ENST00000319908	PF00070;PF07992;PF00070;PF07992;PF00070;PF07992	Pyr_redox;Pyr_redox_2;Pyr_redox;Pyr_redox_2;Pyr_redox;Pyr_redox_2	Pyridine nucleotide-disulphide oxidoreductase;Pyridine nucleotide-disulphide oxidoreductase;Pyridine nucleotide-disulphide oxidoreductase;Pyridine nucleotide-disulphide oxidoreductase;Pyridine nucleotide-disulphide oxidoreductase;Pyridine nucleotide-disulphide oxidoreductase	1M6I;1M6I	GO:0005634;GO:0005758;GO:0031970;GO:0031974;GO:0043226;GO:0043227;GO:0043229;GO:0043231;GO:0044422;GO:0044424;GO:0044429;GO:0044444;GO:0044446;GO:0044464;GO:0005634;GO:0005758;GO:0031970;GO:0031974;GO:0043226;GO:0043227;GO:0043229;GO:0043231;GO:0044422;GO:0044424;GO:0044429;GO:0044444;GO:0044446;GO:0044464	nucleus;mitochondrial intermembrane space;organelle envelope lumen;membrane-enclosed lumen;organelle;membrane-bounded organelle;intracellular organelle;intracellular membrane-bounded organelle;organelle part;intracellular part;mitochondrial part	GO:0000166;GO:0001882;GO:0001883;GO:0003676;GO:0003677;GO:0003824;GO:0005488;GO:0005515;GO:0009055;GO:0016491;GO:0017076;GO:0030554;GO:0048037;GO:0050660;GO:0050662;GO:0000166;GO:0001882;GO:0001883;GO:0003676;GO:0003677;GO:0003824;GO:0005488;GO:0005515;GO:0009055;GO:0016491;GO:0017076;GO:0030554;GO:0048037;GO:0050660;GO:0050662;GO:0000166;GO:0001882;GO:0001883;GO:0003824;GO:0005488;GO:0016491;GO:…	nucleotide binding;nucleoside binding;purine nucleoside binding;nucleic acid binding;DNA binding;catalytic activity;binding;protein binding;electron carrier activity;oxidoreductase activity;purine nucleotide binding;adenyl nucleotide binding	GO:0000737;GO:0006139;GO:0006259;GO:0006308;GO:0006309;GO:0006807;GO:0006917;GO:0006921;GO:0006950;GO:0006974;GO:0007154;GO:0007165;GO:0007242;GO:0008152;GO:0008629;GO:0008630;GO:0009056;GO:0009057;GO:0009987;GO:0010941;GO:0010942;GO:0012502;GO:0016043;GO:0019725;GO:0022411;GO:0033554;GO:0034960;GO:0034962;GO:0034984;GO:0042592;GO:0042770;GO:0042981;GO:0043065;GO:0043067;GO:0043068;GO:0043170;GO:…	DNA catabolic process, endonucleolytic;nucleobase, nucleoside, nucleotide and nucleic acid metabolic process;DNA metabolic process;DNA catabolic process;DNA fragmentation involved in apoptosis;nitrogen compound metabolic process;induction of apoptosis					0.738797	4.51547	0.619446	2.11588	1.10623e-52	60.46	197.15	0.663029	2.93939	2.79364e-30	69.43	169.63
49	29	229	229	Phosphoserine	2923;8172	3193;9086	32302	75436	o100802_RD463HCLSa_47i	6001	32304	75438	o101004_RD463HCLSb_i47	4112	IPI00000728	IPI00000728	IPI00000728	Ubiquitin carboxyl-terminal hydrolase 15;Ubiquitin thioesterase 15;Ubiquitin-specific-processing protease 15;Deubiquitinating enzyme 15;Unph-2;Unph4	USP15;KIAA0529	Isoform 1 of Ubiquitin carboxyl-terminal hydrolase 15	Q9Y4E8-1;Q9Y4E8;Q08AL5	ENST00000280377;ENST00000353364;ENST00000393654	PF06337;PF00443	DUF1055;UCH	Domain of Unknown Function (DUF1055);Ubiquitin carboxyl-terminal hydrolase	1W6V	GO:0005634;GO:0005737;GO:0043226;GO:0043227;GO:0043229;GO:0043231;GO:0044424;GO:0044464	nucleus;cytoplasm;organelle;membrane-bounded organelle;intracellular organelle;intracellular membrane-bounded organelle;intracellular part;cell part	GO:0003824;GO:0004175;GO:0004197;GO:0004221;GO:0004843;GO:0005488;GO:0005515;GO:0008233;GO:0008234;GO:0016787;GO:0016788;GO:0016790;GO:0019783;GO:0070011	catalytic activity;endopeptidase activity;cysteine-type endopeptidase activity;ubiquitin thiolesterase activity;ubiquitin-specific protease activity;binding;protein binding;peptidase activity;cysteine-type peptidase activity;hydrolase activity	GO:0006508;GO:0006511;GO:0008152;GO:0009056;GO:0009057;GO:0009987;GO:0019538;GO:0019941;GO:0030163;GO:0034960;GO:0034962;GO:0043170;GO:0043283;GO:0043285;GO:0043632;GO:0044237;GO:0044238;GO:0044248;GO:0044257;GO:0044260;GO:0044265;GO:0044267;GO:0051603	proteolysis;ubiquitin-dependent protein catabolic process;metabolic process;catabolic process;macromolecule catabolic process;cellular process;protein metabolic process;modification-dependent protein catabolic process;protein catabolic process	hsa:9958			K11835	0.999999	59.9163	0.999999	59.9163	0.000212452	26.2	91.202	0.988099	23.9634	0.000901028	31.97	82.295	0.999998
50	31	427	427	Phosphoserine	785;2884	851;3145	11189	26162	o100702_RD463HSLCi_53	7779	11189	26162	o100702_RD463HSLCi_53	7779	IPI00000769	IPI00000769	IPI00000769	Kinesin-like protein KIF22;Kinesin-like DNA-binding protein;Kinesin-like protein 4	KIF22;KID;KNSL4	Kinesin-like protein KIF22	Q14807;O60846;Q14984;Q14985	ENST00000160827	PF00225	Kinesin	Kinesin motor domain	2EDU;3BFN	GO:0000776;GO:0005634;GO:0005874;GO:0032991;GO:0043226;GO:0043227;GO:0043228;GO:0043229;GO:0043231;GO:0043232;GO:0043234;GO:0044422;GO:0044424;GO:0044427;GO:0044430;GO:0044446;GO:0044464	kinetochore;nucleus;microtubule;macromolecular complex;organelle;membrane-bounded organelle;non-membrane-bounded organelle;intracellular organelle;intracellular membrane-bounded organelle;intracellular non-membrane-bounded organelle;protein complex	GO:0000166;GO:0001882;GO:0001883;GO:0003676;GO:0003677;GO:0003774;GO:0003777;GO:0003824;GO:0005488;GO:0005515;GO:0005524;GO:0016462;GO:0016787;GO:0016817;GO:0016818;GO:0017076;GO:0017111;GO:0030554;GO:0032553;GO:0032555;GO:0032559	nucleotide binding;nucleoside binding;purine nucleoside binding;nucleic acid binding;DNA binding;motor activity;microtubule motor activity;catalytic activity;binding;protein binding;ATP binding;pyrophosphatase activity;hydrolase activity	GO:0000280;GO:0006139;GO:0006259;GO:0006281;GO:0006807;GO:0006950;GO:0006974;GO:0006996;GO:0007017;GO:0007018;GO:0007067;GO:0008152;GO:0009987;GO:0016043;GO:0022402;GO:0022403;GO:0033554;GO:0034960;GO:0034984;GO:0043170;GO:0043283;GO:0044237;GO:0044238;GO:0044260;GO:0048285;GO:0050896;GO:0051716	nuclear division;nucleobase, nucleoside, nucleotide and nucleic acid metabolic process;DNA metabolic process;DNA repair;nitrogen compound metabolic process;response to stress;response to DNA damage stimulus;organelle organization;microtubule-based process	hsa:3835			K10403	0.94267	13.1219						0.862409	10.9881	0.0959777	17.14	46.365
51	31	462	462		5136;5137;5138	5640;5641;5642	20685	48909	o100702_RD463HSLCi_45	6677	20688	48915	o100806_RD463HCLSa_47i	6777	IPI00000769	IPI00000769	IPI00000769	Kinesin-like protein KIF22;Kinesin-like DNA-binding protein;Kinesin-like protein 4	KIF22;KID;KNSL4	Kinesin-like protein KIF22	Q14807;O60846;Q14984;Q14985	ENST00000160827	PF00225	Kinesin	Kinesin motor domain	2EDU;3BFN	GO:0000776;GO:0005634;GO:0005874;GO:0032991;GO:0043226;GO:0043227;GO:0043228;GO:0043229;GO:0043231;GO:0043232;GO:0043234;GO:0044422;GO:0044424;GO:0044427;GO:0044430;GO:0044446;GO:0044464	kinetochore;nucleus;microtubule;macromolecular complex;organelle;membrane-bounded organelle;non-membrane-bounded organelle;intracellular organelle;intracellular membrane-bounded organelle;intracellular non-membrane-bounded organelle;protein complex	GO:0000166;GO:0001882;GO:0001883;GO:0003676;GO:0003677;GO:0003774;GO:0003777;GO:0003824;GO:0005488;GO:0005515;GO:0005524;GO:0016462;GO:0016787;GO:0016817;GO:0016818;GO:0017076;GO:0017111;GO:0030554;GO:0032553;GO:0032555;GO:0032559	nucleotide binding;nucleoside binding;purine nucleoside binding;nucleic acid binding;DNA binding;motor activity;microtubule motor activity;catalytic activity;binding;protein binding;ATP binding;pyrophosphatase activity;hydrolase activity	GO:0000280;GO:0006139;GO:0006259;GO:0006281;GO:0006807;GO:0006950;GO:0006974;GO:0006996;GO:0007017;GO:0007018;GO:0007067;GO:0008152;GO:0009987;GO:0016043;GO:0022402;GO:0022403;GO:0033554;GO:0034960;GO:0034984;GO:0043170;GO:0043283;GO:0044237;GO:0044238;GO:0044260;GO:0048285;GO:0050896;GO:0051716	nuclear division;nucleobase, nucleoside, nucleotide and nucleic acid metabolic process;DNA metabolic process;DNA repair;nitrogen compound metabolic process;response to stress;response to DNA damage stimulus;organelle organization;microtubule-based process	hsa:3835			K10403	0.985342	18.2801	0.774524	5.58155	0.846656	1.48	28.834	0.5	0	4.06326e-17	64.76	120.16	0.5
4019	31	463	463		5136;5137;5138	5640;5641;5642	20684	48907	o101004_RD463HCLSb_i39	4848	20688	48915	o100806_RD463HCLSa_47i	6777	IPI00000769	IPI00000769	IPI00000769	Kinesin-like protein KIF22;Kinesin-like DNA-binding protein;Kinesin-like protein 4	KIF22;KID;KNSL4	Kinesin-like protein KIF22	Q14807;O60846;Q14984;Q14985	ENST00000160827	PF00225	Kinesin	Kinesin motor domain	2EDU;3BFN	GO:0000776;GO:0005634;GO:0005874;GO:0032991;GO:0043226;GO:0043227;GO:0043228;GO:0043229;GO:0043231;GO:0043232;GO:0043234;GO:0044422;GO:0044424;GO:0044427;GO:0044430;GO:0044446;GO:0044464	kinetochore;nucleus;microtubule;macromolecular complex;organelle;membrane-bounded organelle;non-membrane-bounded organelle;intracellular organelle;intracellular membrane-bounded organelle;intracellular non-membrane-bounded organelle;protein complex	GO:0000166;GO:0001882;GO:0001883;GO:0003676;GO:0003677;GO:0003774;GO:0003777;GO:0003824;GO:0005488;GO:0005515;GO:0005524;GO:0016462;GO:0016787;GO:0016817;GO:0016818;GO:0017076;GO:0017111;GO:0030554;GO:0032553;GO:0032555;GO:0032559	nucleotide binding;nucleoside binding;purine nucleoside binding;nucleic acid binding;DNA binding;motor activity;microtubule motor activity;catalytic activity;binding;protein binding;ATP binding;pyrophosphatase activity;hydrolase activity	GO:0000280;GO:0006139;GO:0006259;GO:0006281;GO:0006807;GO:0006950;GO:0006974;GO:0006996;GO:0007017;GO:0007018;GO:0007067;GO:0008152;GO:0009987;GO:0016043;GO:0022402;GO:0022403;GO:0033554;GO:0034960;GO:0034984;GO:0043170;GO:0043283;GO:0044237;GO:0044238;GO:0044260;GO:0048285;GO:0050896;GO:0051716	nuclear division;nucleobase, nucleoside, nucleotide and nucleic acid metabolic process;DNA metabolic process;DNA repair;nitrogen compound metabolic process;response to stress;response to DNA damage stimulus;organelle organization;microtubule-based process	hsa:3835			K10403	0.909971	10.0464	0.21423	-5.58155	0.846656	1.48	28.834	0.5	0	4.06326e-17	64.76	120.16	0.909971
4020	34	228	228	Phosphothreonine	7902	8781	31241	72903	o101004_RD463HCLSb_i43	2643	31241	72903	o101004_RD463HCLSb_i43	2643	IPI00000795;IPI00305539	IPI00000795	IPI00000795	Uncharacterized protein C4orf16;Uncharacterized protein C4orf16	C4orf16;PRO0971;C4orf16;PRO0971	Isoform 1 of Uncharacterized protein C4orf16;Isoform 2 of Uncharacterized protein C4orf16	Q63HQ0-1;Q63HQ0;B2RCV7;Q63HQ0-2	ENST00000274000;ENST00000309703;ENST00000274000;ENST00000309703					GO:0016023;GO:0030133;GO:0031410;GO:0031982;GO:0031988;GO:0043226;GO:0043227;GO:0043229;GO:0043231;GO:0044424;GO:0044444;GO:0044464;GO:0016023;GO:0030133;GO:0031410;GO:0031982;GO:0031988;GO:0043226;GO:0043227;GO:0043229;GO:0043231;GO:0044424;GO:0044444;GO:0044464	cytoplasmic membrane-bounded vesicle;transport vesicle;cytoplasmic vesicle;vesicle;membrane-bounded vesicle;organelle;membrane-bounded organelle;intracellular organelle;intracellular membrane-bounded organelle;intracellular part;cytoplasmic part;cell part					hsa:55435;hsa:55435				0.999312	31.6226	0.998767	29.0858	1.27362e-06	37.14	117.35						0.999312
53	39	122	122		7831;7832	8699;8700	30888	72026	o101004_RD463HCLSb_i53	2922	30888	72026	o101004_RD463HCLSb_i53	2922	IPI00000858;IPI00914892;IPI00793755;IPI00795111;IPI00154408;IPI00642023;IPI00909350	IPI00000858	IPI00000858	Negative elongation factor E;RNA-binding protein RD;cDNA FLJ52247, highly similar to Negative elongation factor E;RD RNA binding protein;RD RNA binding protein;RD RNA binding protein;RD RNA binding protein;cDNA FLJ61007, highly similar to Negative elongation factor E	RDBP;NELFE;RD;RDBP;DADB-122G4.4-007;DAMC-178C20.5-007;DAQB-331I12.3-007;DASS-107J21.4-007;XXbac-BCX116I9.1-007;XXbac-BPG116M5.4-007;RDBP;DADB-122G4.4-011;DAMC-178C20.5-011;DAQB-331I12.3-011;DASS-107J21.4-011;XXbac-BCX116I9.1-011;XXbac-BPG116M5.4-011;RDBP;DADB-122G4.4-010;DAMC-178C20.5-010;DAQB-331I12.3-010;DASS-107J21.4-010;XXbac-BCX116I9.1-010;XXbac-BPG116M5.4-010;RDBP;DADB-122G4.4-009;DAMC-178C…	cDNA FLJ56180, highly similar to Negative elongation factor E;cDNA FLJ52247, highly similar to Negative elongation factor E;RD RNA binding protein;RD RNA binding protein;RD RNA binding protein;RD RNA binding protein;cDNA FLJ61007, highly similar to Negativ	P18615;A2BE08;B4DYX9;B4DUN1;A2ABK1;A2ABK2;A2ABK3;A2ABK4;Q9BQJ6;B4DZZ3	ENST00000375429;ENST00000383174;ENST00000383343;ENST00000375429;ENST00000383174;ENST00000383343;ENST00000375429;ENST00000383174;ENST00000383343;ENST00000375429;ENST00000383174;ENST00000383343;ENST00000375429;ENST00000383174;ENST00000383343;ENST00000375429;ENST00000383174;ENST00000383343	PF00076;PF00076;PF00076	RRM_1;RRM_1;RRM_1	RNA recognition motif. (a.k.a. RRM, RBD, or RNP domain);RNA recognition motif. (a.k.a. RRM, RBD, or RNP domain);RNA recognition motif. (a.k.a. RRM, RBD, or RNP domain)	1X5P;2BZ2;2JX2	GO:0005654;GO:0005739;GO:0043226;GO:0043227;GO:0043229;GO:0043231;GO:0044422;GO:0044424;GO:0044428;GO:0044444;GO:0044446;GO:0044464	nucleoplasm;mitochondrion;organelle;membrane-bounded organelle;intracellular organelle;intracellular membrane-bounded organelle;organelle part;intracellular part;nuclear part;cytoplasmic part;intracellular organelle part;cell part	GO:0000166;GO:0003676;GO:0003723;GO:0005488;GO:0005515;GO:0000166;GO:0003676;GO:0003746;GO:0005488;GO:0008135;GO:0045182;GO:0000166;GO:0003676;GO:0005488;GO:0003676;GO:0003746;GO:0005488;GO:0008135;GO:0045182	nucleotide binding;nucleic acid binding;RNA binding;binding;protein binding;nucleotide binding;nucleic acid binding;translation elongation factor activity;binding;translation factor activity, nucleic acid binding;translation regulator activity	GO:0006139;GO:0006350;GO:0006355;GO:0006807;GO:0008152;GO:0009058;GO:0009059;GO:0009889;GO:0009987;GO:0010468;GO:0010556;GO:0019219;GO:0019222;GO:0031323;GO:0031326;GO:0034645;GO:0034960;GO:0034961;GO:0043170;GO:0043283;GO:0043284;GO:0044237;GO:0044238;GO:0044249;GO:0044260;GO:0045449;GO:0050789;GO:0050794;GO:0051171;GO:0051252;GO:0060255;GO:0065007;GO:0080090	nucleobase, nucleoside, nucleotide and nucleic acid metabolic process;transcription;regulation of transcription, DNA-dependent;nitrogen compound metabolic process;metabolic process;biosynthetic process;macromolecule biosynthetic process	hsa:7936				0.999444	32.5475	0.999208	31.0114	1.1743e-60	67.99	211.62						0.999444
54	39	56	56		8015	8909	31661	73817	o101004_RD463HCLSb_i51	4227	31661	73817	o101004_RD463HCLSb_i51	4227	IPI00000858;IPI00914892;IPI00793755;IPI00795111;IPI00154408;IPI00642023;IPI00909350	IPI00000858	IPI00000858	Negative elongation factor E;RNA-binding protein RD;cDNA FLJ52247, highly similar to Negative elongation factor E;RD RNA binding protein;RD RNA binding protein;RD RNA binding protein;RD RNA binding protein;cDNA FLJ61007, highly similar to Negative elongation factor E	RDBP;NELFE;RD;RDBP;DADB-122G4.4-007;DAMC-178C20.5-007;DAQB-331I12.3-007;DASS-107J21.4-007;XXbac-BCX116I9.1-007;XXbac-BPG116M5.4-007;RDBP;DADB-122G4.4-011;DAMC-178C20.5-011;DAQB-331I12.3-011;DASS-107J21.4-011;XXbac-BCX116I9.1-011;XXbac-BPG116M5.4-011;RDBP;DADB-122G4.4-010;DAMC-178C20.5-010;DAQB-331I12.3-010;DASS-107J21.4-010;XXbac-BCX116I9.1-010;XXbac-BPG116M5.4-010;RDBP;DADB-122G4.4-009;DAMC-178C…	cDNA FLJ56180, highly similar to Negative elongation factor E;cDNA FLJ52247, highly similar to Negative elongation factor E;RD RNA binding protein;RD RNA binding protein;RD RNA binding protein;RD RNA binding protein;cDNA FLJ61007, highly similar to Negativ	P18615;A2BE08;B4DYX9;B4DUN1;A2ABK1;A2ABK2;A2ABK3;A2ABK4;Q9BQJ6;B4DZZ3	ENST00000375429;ENST00000383174;ENST00000383343;ENST00000375429;ENST00000383174;ENST00000383343;ENST00000375429;ENST00000383174;ENST00000383343;ENST00000375429;ENST00000383174;ENST00000383343;ENST00000375429;ENST00000383174;ENST00000383343;ENST00000375429;ENST00000383174;ENST00000383343	PF00076;PF00076;PF00076	RRM_1;RRM_1;RRM_1	RNA recognition motif. (a.k.a. RRM, RBD, or RNP domain);RNA recognition motif. (a.k.a. RRM, RBD, or RNP domain);RNA recognition motif. (a.k.a. RRM, RBD, or RNP domain)	1X5P;2BZ2;2JX2	GO:0005654;GO:0005739;GO:0043226;GO:0043227;GO:0043229;GO:0043231;GO:0044422;GO:0044424;GO:0044428;GO:0044444;GO:0044446;GO:0044464	nucleoplasm;mitochondrion;organelle;membrane-bounded organelle;intracellular organelle;intracellular membrane-bounded organelle;organelle part;intracellular part;nuclear part;cytoplasmic part;intracellular organelle part;cell part	GO:0000166;GO:0003676;GO:0003723;GO:0005488;GO:0005515;GO:0000166;GO:0003676;GO:0003746;GO:0005488;GO:0008135;GO:0045182;GO:0000166;GO:0003676;GO:0005488;GO:0003676;GO:0003746;GO:0005488;GO:0008135;GO:0045182	nucleotide binding;nucleic acid binding;RNA binding;binding;protein binding;nucleotide binding;nucleic acid binding;translation elongation factor activity;binding;translation factor activity, nucleic acid binding;translation regulator activity	GO:0006139;GO:0006350;GO:0006355;GO:0006807;GO:0008152;GO:0009058;GO:0009059;GO:0009889;GO:0009987;GO:0010468;GO:0010556;GO:0019219;GO:0019222;GO:0031323;GO:0031326;GO:0034645;GO:0034960;GO:0034961;GO:0043170;GO:0043283;GO:0043284;GO:0044237;GO:0044238;GO:0044249;GO:0044260;GO:0045449;GO:0050789;GO:0050794;GO:0051171;GO:0051252;GO:0060255;GO:0065007;GO:0080090	nucleobase, nucleoside, nucleotide and nucleic acid metabolic process;transcription;regulation of transcription, DNA-dependent;nitrogen compound metabolic process;metabolic process;biosynthetic process;macromolecule biosynthetic process	hsa:7936				0.936019	11.6523	0.855894	7.73738	4.69352e-37	62.97	175.05						0.936019
55	39	58	58		8015	8909	31658	73813	o100702_RD463HSLCi_51	6966	31661	73817	o101004_RD463HCLSb_i51	4227	IPI00000858;IPI00914892;IPI00793755;IPI00795111;IPI00154408;IPI00642023;IPI00909350	IPI00000858	IPI00000858	Negative elongation factor E;RNA-binding protein RD;cDNA FLJ52247, highly similar to Negative elongation factor E;RD RNA binding protein;RD RNA binding protein;RD RNA binding protein;RD RNA binding protein;cDNA FLJ61007, highly similar to Negative elongation factor E	RDBP;NELFE;RD;RDBP;DADB-122G4.4-007;DAMC-178C20.5-007;DAQB-331I12.3-007;DASS-107J21.4-007;XXbac-BCX116I9.1-007;XXbac-BPG116M5.4-007;RDBP;DADB-122G4.4-011;DAMC-178C20.5-011;DAQB-331I12.3-011;DASS-107J21.4-011;XXbac-BCX116I9.1-011;XXbac-BPG116M5.4-011;RDBP;DADB-122G4.4-010;DAMC-178C20.5-010;DAQB-331I12.3-010;DASS-107J21.4-010;XXbac-BCX116I9.1-010;XXbac-BPG116M5.4-010;RDBP;DADB-122G4.4-009;DAMC-178C…	cDNA FLJ56180, highly similar to Negative elongation factor E;cDNA FLJ52247, highly similar to Negative elongation factor E;RD RNA binding protein;RD RNA binding protein;RD RNA binding protein;RD RNA binding protein;cDNA FLJ61007, highly similar to Negativ	P18615;A2BE08;B4DYX9;B4DUN1;A2ABK1;A2ABK2;A2ABK3;A2ABK4;Q9BQJ6;B4DZZ3	ENST00000375429;ENST00000383174;ENST00000383343;ENST00000375429;ENST00000383174;ENST00000383343;ENST00000375429;ENST00000383174;ENST00000383343;ENST00000375429;ENST00000383174;ENST00000383343;ENST00000375429;ENST00000383174;ENST00000383343;ENST00000375429;ENST00000383174;ENST00000383343	PF00076;PF00076;PF00076	RRM_1;RRM_1;RRM_1	RNA recognition motif. (a.k.a. RRM, RBD, or RNP domain);RNA recognition motif. (a.k.a. RRM, RBD, or RNP domain);RNA recognition motif. (a.k.a. RRM, RBD, or RNP domain)	1X5P;2BZ2;2JX2	GO:0005654;GO:0005739;GO:0043226;GO:0043227;GO:0043229;GO:0043231;GO:0044422;GO:0044424;GO:0044428;GO:0044444;GO:0044446;GO:0044464	nucleoplasm;mitochondrion;organelle;membrane-bounded organelle;intracellular organelle;intracellular membrane-bounded organelle;organelle part;intracellular part;nuclear part;cytoplasmic part;intracellular organelle part;cell part	GO:0000166;GO:0003676;GO:0003723;GO:0005488;GO:0005515;GO:0000166;GO:0003676;GO:0003746;GO:0005488;GO:0008135;GO:0045182;GO:0000166;GO:0003676;GO:0005488;GO:0003676;GO:0003746;GO:0005488;GO:0008135;GO:0045182	nucleotide binding;nucleic acid binding;RNA binding;binding;protein binding;nucleotide binding;nucleic acid binding;translation elongation factor activity;binding;translation factor activity, nucleic acid binding;translation regulator activity	GO:0006139;GO:0006350;GO:0006355;GO:0006807;GO:0008152;GO:0009058;GO:0009059;GO:0009889;GO:0009987;GO:0010468;GO:0010556;GO:0019219;GO:0019222;GO:0031323;GO:0031326;GO:0034645;GO:0034960;GO:0034961;GO:0043170;GO:0043283;GO:0043284;GO:0044237;GO:0044238;GO:0044249;GO:0044260;GO:0045449;GO:0050789;GO:0050794;GO:0051171;GO:0051252;GO:0060255;GO:0065007;GO:0080090	nucleobase, nucleoside, nucleotide and nucleic acid metabolic process;transcription;regulation of transcription, DNA-dependent;nitrogen compound metabolic process;metabolic process;biosynthetic process;macromolecule biosynthetic process	hsa:7936				0.973613	15.67	0.710092	3.89054	4.69352e-37	62.97	175.05						0.657766
56	39	360	360		8711	9688	34332	80229	o100802_RD463HCLSa_39i	7306	34333	80230	o101004_RD463HCLSb_i37	5408	IPI00000858;IPI00914892	IPI00000858	IPI00000858	Negative elongation factor E;RNA-binding protein RD;cDNA FLJ52247, highly similar to Negative elongation factor E	RDBP;NELFE;RD	cDNA FLJ56180, highly similar to Negative elongation factor E;cDNA FLJ52247, highly similar to Negative elongation factor E	P18615;A2BE08;B4DYX9;B4DUN1	ENST00000375429;ENST00000383174;ENST00000383343	PF00076;PF00076	RRM_1;RRM_1	RNA recognition motif. (a.k.a. RRM, RBD, or RNP domain);RNA recognition motif. (a.k.a. RRM, RBD, or RNP domain)	1X5P;2BZ2;2JX2	GO:0005654;GO:0005739;GO:0043226;GO:0043227;GO:0043229;GO:0043231;GO:0044422;GO:0044424;GO:0044428;GO:0044444;GO:0044446;GO:0044464	nucleoplasm;mitochondrion;organelle;membrane-bounded organelle;intracellular organelle;intracellular membrane-bounded organelle;organelle part;intracellular part;nuclear part;cytoplasmic part;intracellular organelle part;cell part	GO:0000166;GO:0003676;GO:0003723;GO:0005488;GO:0005515;GO:0000166;GO:0003676;GO:0003746;GO:0005488;GO:0008135;GO:0045182	nucleotide binding;nucleic acid binding;RNA binding;binding;protein binding;nucleotide binding;nucleic acid binding;translation elongation factor activity;binding;translation factor activity, nucleic acid binding;translation regulator activity	GO:0006139;GO:0006350;GO:0006355;GO:0006807;GO:0008152;GO:0009058;GO:0009059;GO:0009889;GO:0009987;GO:0010468;GO:0010556;GO:0019219;GO:0019222;GO:0031323;GO:0031326;GO:0034645;GO:0034960;GO:0034961;GO:0043170;GO:0043283;GO:0043284;GO:0044237;GO:0044238;GO:0044249;GO:0044260;GO:0045449;GO:0050789;GO:0050794;GO:0051171;GO:0051252;GO:0060255;GO:0065007;GO:0080090	nucleobase, nucleoside, nucleotide and nucleic acid metabolic process;transcription;regulation of transcription, DNA-dependent;nitrogen compound metabolic process;metabolic process;biosynthetic process;macromolecule biosynthetic process	hsa:7936				1	73.1292	1	73.1292	1.26911e-05	45.92	108.77						1
4024	43	93	93		9921	11015	39348	91815	o100702_RD463HSLCi_41	8868	39348	91815	o100702_RD463HSLCi_41	8868	IPI00000875;IPI00747497	IPI00000875	IPI00000875	Elongation factor 1-gamma;eEF-1B gamma	EEF1G;EF1G;PRO1608	cDNA FLJ56389, highly similar to Elongation factor 1-gamma;50 kDa protein	P26641;B4DTG2;Q2F838;Q2F840;Q53YD7	ENST00000329251;ENST00000378019	PF00647;PF00043;PF02798	EF1G;GST_C;GST_N	Elongation factor 1 gamma, conserved domain;Glutathione S-transferase, C-terminal domain;Glutathione S-transferase, N-terminal domain	1PBU	GO:0005829;GO:0005853;GO:0032991;GO:0043234;GO:0044424;GO:0044444;GO:0044464	cytosol;eukaryotic translation elongation factor 1 complex;macromolecular complex;protein complex;intracellular part;cytoplasmic part;cell part	GO:0003676;GO:0003746;GO:0005488;GO:0005515;GO:0008135;GO:0045182	nucleic acid binding;translation elongation factor activity;binding;protein binding;translation factor activity, nucleic acid binding;translation regulator activity	GO:0006414;GO:0008152;GO:0009058;GO:0009059;GO:0009987;GO:0034645;GO:0034960;GO:0034961;GO:0043170;GO:0043283;GO:0043284;GO:0044237;GO:0044249;GO:0044260	translational elongation;metabolic process;biosynthetic process;macromolecule biosynthetic process;cellular process;cellular macromolecule biosynthetic process;cellular biopolymer metabolic process;cellular biopolymer biosynthetic process	hsa:1937			K03233	0.952677	13.1219
4025	45	1163	1163		1098	1202	4594	10895	o101004_RD463HCLSb_i43	4811	4594	10895	o101004_RD463HCLSb_i43	4811	IPI00000897	IPI00000897	IPI00000897	Probable helicase with zinc finger domain;Down-regulated in human cancers protein	HELZ;DRHC;KIAA0054	Probable helicase with zinc finger domain	P42694;Q504Q7;Q6PGP6	ENST00000358691	PF07145;PF00642	PAM2;zf-CCCH	Ataxin-2 C-terminal region;Zinc finger C-x8-C-x5-C-x3-H type (and similar)		GO:0005634;GO:0043226;GO:0043227;GO:0043229;GO:0043231;GO:0044424;GO:0044464	nucleus;organelle;membrane-bounded organelle;intracellular organelle;intracellular membrane-bounded organelle;intracellular part;cell part	GO:0000166;GO:0001882;GO:0001883;GO:0003676;GO:0003824;GO:0004386;GO:0005488;GO:0005524;GO:0008270;GO:0016462;GO:0016787;GO:0016817;GO:0016818;GO:0017076;GO:0017111;GO:0030554;GO:0032553;GO:0032555;GO:0032559;GO:0043167;GO:0043169;GO:0046872;GO:0046914	nucleotide binding;nucleoside binding;purine nucleoside binding;nucleic acid binding;catalytic activity;helicase activity;binding;ATP binding;zinc ion binding;pyrophosphatase activity;hydrolase activity;hydrolase activity, acting on acid anhydrides							1	111.241	1	47.4689	0.078979	20.91	47.469	1	111.241	1.65692e-06	29.74	111.24	1
58	47	507	507	Phosphoserine	4009	4420	16210	38298	o100802_RD463HCLSa_41i	5292	16210	38298	o100802_RD463HCLSa_41i	5292	IPI00000977	IPI00000977	IPI00000977	Mitogen-activated protein kinase kinase kinase 11;Mixed lineage kinase 3;Src-homology 3 domain-containing proline-rich kinase	MAP3K11;MLK3;PTK1;SPRK	Mitogen-activated protein kinase kinase kinase 11	Q16584;B2RDI6;B3KQ31;B3KQY4;B4DS76	ENST00000309100	PF00069;PF00018;PF07714	Pkinase;SH3_1;Pkinase_Tyr	Protein kinase domain;SH3 domain;Protein tyrosine kinase		GO:0005813;GO:0005815;GO:0005874;GO:0043226;GO:0043228;GO:0043229;GO:0043232;GO:0044422;GO:0044424;GO:0044430;GO:0044444;GO:0044446;GO:0044464	centrosome;microtubule organizing center;microtubule;organelle;non-membrane-bounded organelle;intracellular organelle;intracellular non-membrane-bounded organelle;organelle part;intracellular part;cytoskeletal part;cytoplasmic part	GO:0000166;GO:0001882;GO:0001883;GO:0003824;GO:0004672;GO:0004674;GO:0004702;GO:0004706;GO:0004709;GO:0004713;GO:0004871;GO:0005057;GO:0005488;GO:0005515;GO:0005524;GO:0016301;GO:0016740;GO:0016772;GO:0016773;GO:0017076;GO:0030554;GO:0032553;GO:0032555;GO:0032559;GO:0042802;GO:0042803;GO:0046983;GO:0060089	nucleotide binding;nucleoside binding;purine nucleoside binding;catalytic activity;protein kinase activity;protein serine/threonine kinase activity;receptor signaling protein serine/threonine kinase activity;JUN kinase kinase kinase activity	GO:0000080;GO:0000187;GO:0001932;GO:0006461;GO:0006464;GO:0006468;GO:0006793;GO:0006796;GO:0007017;GO:0007257;GO:0008152;GO:0008283;GO:0009966;GO:0009987;GO:0010627;GO:0010646;GO:0010926;GO:0016043;GO:0016310;GO:0019220;GO:0019222;GO:0019538;GO:0022402;GO:0022403;GO:0022607;GO:0031323;GO:0031399;GO:0032268;GO:0033674;GO:0034960;GO:0042325;GO:0043085;GO:0043170;GO:0043283;GO:0043405;GO:0043406;GO:…	G1 phase of mitotic cell cycle;activation of MAPK activity;regulation of protein amino acid phosphorylation;protein complex assembly;protein modification process;protein amino acid phosphorylation;phosphorus metabolic process;phosphate metabolic process	hsa:4296	ko04010	MAPK signaling pathway	K04419	0.999929	41.4827	0.999929	41.4827	0.0236539	31.62	68.459
59	48	275	275	Phosphoserine	8716	9694	34365	80295	o100806_RD463HCLSa_37i	10225	34365	80295	o100806_RD463HCLSa_37i	10225	IPI00001053	IPI00001053	IPI00001053	Methylmalonic aciduria and homocystinuria type C protein	MMACHC	Methylmalonic aciduria and homocystinuria type C protein	Q9Y4U1	ENST00000372082;ENST00000401061							GO:0005488;GO:0019842;GO:0031419;GO:0043167;GO:0043169;GO:0046872;GO:0046906;GO:0046914;GO:0050897	binding;vitamin binding;cobalamin binding;ion binding;cation binding;metal ion binding;tetrapyrrole binding;transition metal ion binding;cobalt ion binding			hsa:25974				0.999919	44.6243	0.999423	32.6998	0.000794951	23.77	96.604	0.999919	44.6243	0.000425096	28.25	96.604
60	48	279	279	Phosphoserine	8716	9694	34363	80290	o100702_RD463HSLCi_37	8397	34365	80295	o100806_RD463HCLSa_37i	10225	IPI00001053	IPI00001053	IPI00001053	Methylmalonic aciduria and homocystinuria type C protein	MMACHC	Methylmalonic aciduria and homocystinuria type C protein	Q9Y4U1	ENST00000372082;ENST00000401061							GO:0005488;GO:0019842;GO:0031419;GO:0043167;GO:0043169;GO:0046872;GO:0046906;GO:0046914;GO:0050897	binding;vitamin binding;cobalamin binding;ion binding;cation binding;metal ion binding;tetrapyrrole binding;transition metal ion binding;cobalt ion binding			hsa:25974				0.745264	4.66523	6.04895e-06	-52.1807	0.000794951	23.77	96.604	3.44778e-05	-44.6243	0.000425096	28.25	96.604
61	49	137	137	Phosphoserine	7694	8539	30398	70822	o100802_RD463HCLSa_43i	5932	30398	70822	o100802_RD463HCLSa_43i	5932	IPI00001134;IPI00747510;IPI00556348	IPI00001134	IPI00001134	RNA-binding protein 7;RNA-binding motif protein 7;Putative uncharacterized protein	RBM7	31 kDa protein;RNA-binding protein 7;Putative uncharacterized protein (Fragment)	Q9Y580;B2R6K8;Q6IRX3;Q59EQ8	ENST00000265882;ENST00000375490;ENST00000375490	PF00076;PF00076	RRM_1;RRM_1	RNA recognition motif. (a.k.a. RRM, RBD, or RNP domain);RNA recognition motif. (a.k.a. RRM, RBD, or RNP domain)				GO:0000166;GO:0003676;GO:0003723;GO:0005488;GO:0000166;GO:0003676;GO:0005488	nucleotide binding;nucleic acid binding;RNA binding;binding;nucleotide binding;nucleic acid binding;binding	GO:0007126;GO:0009987;GO:0022402;GO:0022403	meiosis;cellular process;cell cycle process;cell cycle phase	hsa:10179				0.999881	39.3552	0.999881	39.3552	5.63586e-18	49.33	147.5	0.930132	11.3698	0.000584982	39.85	96.193	0.997881
62	51	405	405		6606	7309	26386	61397	o101004_RD463HCLSb_i47	6432	26386	61397	o101004_RD463HCLSb_i47	6432	IPI00001431	IPI00001431	IPI00001431	Protocadherin beta-3	PCDHB3	Protocadherin beta-3	Q9Y5E6;B2R8P2;Q2M3R2	ENST00000231130	PF00028;PF08266	Cadherin;Cadherin_2	Cadherin domain;Cadherin-like		GO:0005887;GO:0016021;GO:0031224;GO:0031226;GO:0044425;GO:0044459;GO:0044464	integral to plasma membrane;integral to membrane;intrinsic to membrane;intrinsic to plasma membrane;membrane part;plasma membrane part;cell part	GO:0005488;GO:0005509;GO:0005515;GO:0043167;GO:0043169;GO:0046872	binding;calcium ion binding;protein binding;ion binding;cation binding;metal ion binding	GO:0007154;GO:0007155;GO:0007156;GO:0007267;GO:0007268;GO:0007416;GO:0009987;GO:0016043;GO:0016337;GO:0016339;GO:0022610;GO:0043062;GO:0044085;GO:0050808	cell communication;cell adhesion;homophilic cell adhesion;cell-cell signaling;synaptic transmission;synaptogenesis;cellular process;cellular component organization;cell-cell adhesion;calcium-dependent cell-cell adhesion;biological adhesion	hsa:56132				0.998897	29.5851											0.998897
63	52	1045	1045		3258	3569	12574	29513	o100806_RD463HCLSa_55i	5208	12574	29513	o100806_RD463HCLSa_55i	5208	IPI00001458	IPI00001458	IPI00001458	Kinetochore-associated protein 1;Rough deal homolog	KNTC1;KIAA0166	Kinetochore-associated protein 1	P50748;A7E2C4;B4DDZ9	ENST00000333479	PF10493	Rod_C	Rough deal protein C-terminal region		GO:0000776;GO:0000777;GO:0000922;GO:0005634;GO:0005737;GO:0005828;GO:0005874;GO:0005876;GO:0032991;GO:0043226;GO:0043227;GO:0043228;GO:0043229;GO:0043231;GO:0043232;GO:0043234;GO:0044422;GO:0044424;GO:0044427;GO:0044430;GO:0044446;GO:0044464	kinetochore;condensed chromosome kinetochore;spindle pole;nucleus;cytoplasm;kinetochore microtubule;microtubule;spindle microtubule;macromolecular complex;organelle;membrane-bounded organelle;non-membrane-bounded organelle;intracellular organelle	GO:0005488;GO:0005515	binding;protein binding	GO:0000075;GO:0000280;GO:0006461;GO:0006996;GO:0007067;GO:0007088;GO:0007093;GO:0007096;GO:0007346;GO:0009987;GO:0010564;GO:0010926;GO:0016043;GO:0022402;GO:0022403;GO:0022607;GO:0033043;GO:0043933;GO:0048285;GO:0050789;GO:0050794;GO:0051128;GO:0051301;GO:0051726;GO:0051783;GO:0065003;GO:0065007	cell cycle checkpoint;nuclear division;protein complex assembly;organelle organization;mitosis;regulation of mitosis;mitotic cell cycle checkpoint;regulation of exit from mitosis;regulation of mitotic cell cycle;cellular process	hsa:9735			K11577	0.814495	7.55644						0.814495	7.55644	0.000262042	30.15	66.648
64	53	146	146	Phosphoserine	867	948	3582	8420	o101004_RD463HCLSb_i55	2923	3582	8420	o101004_RD463HCLSb_i55	2923	IPI00001466	IPI00001466	IPI00001466	Echinoderm microtubule-associated protein-like 4;Restrictedly overexpressed proliferation-associated protein;Ropp 120	EML4;C2orf2;EMAPL4	Echinoderm microtubule-associated protein-like 4	Q9HC35;B2RBK3;B2RTW7	ENST00000318522	PF03451;PF00400	HELP;WD40	HELP motif;WD domain, G-beta repeat		GO:0005737;GO:0005874;GO:0044422;GO:0044424;GO:0044430;GO:0044446;GO:0044464	cytoplasm;microtubule;organelle part;intracellular part;cytoskeletal part;intracellular organelle part;cell part	GO:0005488;GO:0005515	binding;protein binding	GO:0000280;GO:0006996;GO:0007017;GO:0007067;GO:0009987;GO:0016043;GO:0022402;GO:0022403;GO:0048285	nuclear division;organelle organization;microtubule-based process;mitosis;cellular process;cellular component organization;cell cycle process;cell cycle phase;organelle fission	hsa:27436				0.974793	15.8849	0.78524	8.93947	0.00255002	20.05	72.844	0.905784	11.9729	0.459704	4.62	33.121	0.974793
65	53	200	200		3871	4263	15520	36611	o100802_RD463HCLSa_37i	6217	15521	36615	o100806_RD463HCLSa_33i	6881	IPI00001466;IPI00854834	IPI00001466	IPI00001466	Echinoderm microtubule-associated protein-like 4;Restrictedly overexpressed proliferation-associated protein;Ropp 120;EML4 protein	EML4;C2orf2;EMAPL4;EML4	Echinoderm microtubule-associated protein-like 4;EML4 protein	Q9HC35;B2RBK3;B2RTW7;A6H8Y6;B5MCW9	ENST00000318522;ENST00000318522;ENST00000402711	PF03451;PF00400;PF03451;PF00400	HELP;WD40;HELP;WD40	HELP motif;WD domain, G-beta repeat;HELP motif;WD domain, G-beta repeat		GO:0005737;GO:0005874;GO:0044422;GO:0044424;GO:0044430;GO:0044446;GO:0044464	cytoplasm;microtubule;organelle part;intracellular part;cytoskeletal part;intracellular organelle part;cell part	GO:0005488;GO:0005515	binding;protein binding	GO:0000280;GO:0006996;GO:0007017;GO:0007067;GO:0009987;GO:0016043;GO:0022402;GO:0022403;GO:0048285	nuclear division;organelle organization;microtubule-based process;mitosis;cellular process;cellular component organization;cell cycle process;cell cycle phase;organelle fission	hsa:27436				0.974523	15.8264	0.974523	15.8264	6.04554e-06	24.68	133.79	0.912621	10.1889	5.63586e-18	33.41	147.5
4026	53	201	201		3871	4263	15517	36604	o100802_RD463HCLSa_33i	5253	15521	36615	o100806_RD463HCLSa_33i	6881	IPI00001466;IPI00854834	IPI00001466	IPI00001466	Echinoderm microtubule-associated protein-like 4;Restrictedly overexpressed proliferation-associated protein;Ropp 120;EML4 protein	EML4;C2orf2;EMAPL4;EML4	Echinoderm microtubule-associated protein-like 4;EML4 protein	Q9HC35;B2RBK3;B2RTW7;A6H8Y6;B5MCW9	ENST00000318522;ENST00000318522;ENST00000402711	PF03451;PF00400;PF03451;PF00400	HELP;WD40;HELP;WD40	HELP motif;WD domain, G-beta repeat;HELP motif;WD domain, G-beta repeat		GO:0005737;GO:0005874;GO:0044422;GO:0044424;GO:0044430;GO:0044446;GO:0044464	cytoplasm;microtubule;organelle part;intracellular part;cytoskeletal part;intracellular organelle part;cell part	GO:0005488;GO:0005515	binding;protein binding	GO:0000280;GO:0006996;GO:0007017;GO:0007067;GO:0009987;GO:0016043;GO:0022402;GO:0022403;GO:0048285	nuclear division;organelle organization;microtubule-based process;mitosis;cellular process;cellular component organization;cell cycle process;cell cycle phase;organelle fission	hsa:27436				0.997281	25.6445	0.997281	25.6445	6.04554e-06	24.68	133.79	0.959184	13.7107	5.63586e-18	33.41	147.5
66	56	272	272		4974	5463	19973	47202	o100806_RD463HCLSa_43i	5090	19973	47202	o100806_RD463HCLSa_43i	5090	IPI00001575	IPI00001575	IPI00001575	Oxysterol-binding protein-related protein 7	OSBPL7;ORP7	Oxysterol-binding protein-related protein 7	Q9BZF2;Q6PIV6;Q8WXP9;Q9NXG8	ENST00000007414	PF01237;PF00169	Oxysterol_BP;PH	Oxysterol-binding protein;PH domain						GO:0006629;GO:0006810;GO:0006869;GO:0008152;GO:0008202;GO:0009058;GO:0009987;GO:0044237;GO:0044238;GO:0044249;GO:0044255;GO:0051234	lipid metabolic process;transport;lipid transport;metabolic process;steroid metabolic process;biosynthetic process;cellular process;cellular metabolic process;primary metabolic process;cellular biosynthetic process;cellular lipid metabolic process	hsa:114881				0.99998	47.0547						0.99998	47.0547	0.0450696	18.73	63.85
67	57	237	237	Phosphoserine	8937	9933	35258	82389	o100802_RD463HCLSa_43i	8789	35258	82389	o100802_RD463HCLSa_43i	8789	IPI00001600	IPI00001600	IPI00001600	PAXIP1-associated protein 1;PTIP-associated protein 1	PA1;C16orf53	PAXIP1-associated protein 1	Q9BTK6	ENST00000320330											hsa:79447				0.999984	48.012	0.999984	48.012	5.15345e-24	36.71	134.89
4027	59	195	195	Phosphothreonine	3607	3967	14218	33536	o100802_RD463HCLSa_49i	4935	14218	33536	o100802_RD463HCLSa_49i	4935	IPI00001641	IPI00001641	IPI00001641	Origin recognition complex subunit 6	ORC6L	Origin recognition complex subunit 6	Q9Y5N6;B3KMP9;B3KN89	ENST00000219097	PF05460	ORC6	Origin recognition complex subunit 6 (ORC6)		GO:0000808;GO:0005654;GO:0005664;GO:0032991;GO:0043234;GO:0044422;GO:0044424;GO:0044427;GO:0044428;GO:0044446;GO:0044454;GO:0044464	origin recognition complex;nucleoplasm;nuclear origin of replication recognition complex;macromolecular complex;protein complex;organelle part;intracellular part;chromosomal part;nuclear part;intracellular organelle part;nuclear chromosome part;cell part	GO:0003676;GO:0003677;GO:0005488;GO:0005515	nucleic acid binding;DNA binding;binding;protein binding	GO:0006139;GO:0006259;GO:0006260;GO:0006807;GO:0008152;GO:0009058;GO:0009059;GO:0009987;GO:0034645;GO:0034960;GO:0034961;GO:0043170;GO:0043283;GO:0043284;GO:0044237;GO:0044238;GO:0044249;GO:0044260	nucleobase, nucleoside, nucleotide and nucleic acid metabolic process;DNA metabolic process;DNA replication;nitrogen compound metabolic process;metabolic process;biosynthetic process;macromolecule biosynthetic process;cellular process	hsa:23594	ko04110;ko04111	Cell cycle;Cell cycle - yeast	K02608	1	86.8216	1	86.8216	0.000608499	26.4	86.822
68	60	65	65	Phosphoserine	2222;10151	2429;11275	40363	94066	o100802_RD463HCLSa_51i	4790	40365	94070	o101004_RD463HCLSb_i51	2866	IPI00001654;IPI00006213;IPI00795923;IPI00168179	IPI00001654	IPI00001654	Pericentriolar material 1 protein;Pericentriolar material 1 protein;Pericentriolar material 1 protein;PCM1 protein	PCM1;PCM1;PCM1;PCM1	Isoform 3 of Pericentriolar material 1 protein;Isoform 1 of Pericentriolar material 1 protein;Isoform 2 of Pericentriolar material 1 protein;PCM1 protein	Q15154-3;Q15154;Q15154-1;B4DWY1;B4DYD5;Q15154-2;A2RUU9;A6NNN6;B4DJ00	ENST00000325083;ENST00000325126;ENST00000325083;ENST00000325126;ENST00000325083;ENST00000325126;ENST00000325126;ENST00000327578					GO:0000242;GO:0034451;GO:0044422;GO:0044424;GO:0044430;GO:0044444;GO:0044446;GO:0044450;GO:0044464;GO:0000242;GO:0034451;GO:0044422;GO:0044424;GO:0044430;GO:0044444;GO:0044446;GO:0044450;GO:0044464;GO:0000242;GO:0034451;GO:0044422;GO:0044424;GO:0044430;GO:0044444;GO:0044446;GO:0044450;GO:0044464	pericentriolar material;centriolar satellite;organelle part;intracellular part;cytoskeletal part;cytoplasmic part;intracellular organelle part;microtubule organizing center part;cell part;pericentriolar material;centriolar satellite;organelle part	GO:0005488;GO:0005515;GO:0005488;GO:0005515;GO:0005488;GO:0005515	binding;protein binding;binding;protein binding;binding;protein binding	GO:0006996;GO:0009987;GO:0010926;GO:0016043;GO:0022607;GO:0030030;GO:0030031;GO:0031023;GO:0042384;GO:0051297;GO:0006996;GO:0009987;GO:0010926;GO:0016043;GO:0022607;GO:0030030;GO:0030031;GO:0031023;GO:0042384;GO:0051297;GO:0006996;GO:0009987;GO:0010926;GO:0016043;GO:0022607;GO:0030030;GO:0030031;GO:0031023;GO:0042384;GO:0051297	organelle organization;cellular process;anatomical structure formation;cellular component organization;cellular component assembly;cell projection organization;cell projection assembly;microtubule organizing center organization;cilium assembly	hsa:5108;hsa:5108;hsa:5108				0.999999	58.7797	0.999999	58.7797	8.37346e-35	48.26	176.16						0.999898
69	60	1769	1769		3751	4116	14955	35272	o101004_RD463HCLSb_i55	3288	14955	35272	o101004_RD463HCLSb_i55	3288	IPI00001654;IPI00006213;IPI00795923;IPI00168179	IPI00001654	IPI00001654	Pericentriolar material 1 protein;Pericentriolar material 1 protein;Pericentriolar material 1 protein;PCM1 protein	PCM1;PCM1;PCM1;PCM1	Isoform 3 of Pericentriolar material 1 protein;Isoform 1 of Pericentriolar material 1 protein;Isoform 2 of Pericentriolar material 1 protein;PCM1 protein	Q15154-3;Q15154;Q15154-1;B4DWY1;B4DYD5;Q15154-2;A2RUU9;A6NNN6;B4DJ00	ENST00000325083;ENST00000325126;ENST00000325083;ENST00000325126;ENST00000325083;ENST00000325126;ENST00000325126;ENST00000327578					GO:0000242;GO:0034451;GO:0044422;GO:0044424;GO:0044430;GO:0044444;GO:0044446;GO:0044450;GO:0044464;GO:0000242;GO:0034451;GO:0044422;GO:0044424;GO:0044430;GO:0044444;GO:0044446;GO:0044450;GO:0044464;GO:0000242;GO:0034451;GO:0044422;GO:0044424;GO:0044430;GO:0044444;GO:0044446;GO:0044450;GO:0044464	pericentriolar material;centriolar satellite;organelle part;intracellular part;cytoskeletal part;cytoplasmic part;intracellular organelle part;microtubule organizing center part;cell part;pericentriolar material;centriolar satellite;organelle part	GO:0005488;GO:0005515;GO:0005488;GO:0005515;GO:0005488;GO:0005515	binding;protein binding;binding;protein binding;binding;protein binding	GO:0006996;GO:0009987;GO:0010926;GO:0016043;GO:0022607;GO:0030030;GO:0030031;GO:0031023;GO:0042384;GO:0051297;GO:0006996;GO:0009987;GO:0010926;GO:0016043;GO:0022607;GO:0030030;GO:0030031;GO:0031023;GO:0042384;GO:0051297;GO:0006996;GO:0009987;GO:0010926;GO:0016043;GO:0022607;GO:0030030;GO:0030031;GO:0031023;GO:0042384;GO:0051297	organelle organization;cellular process;anatomical structure formation;cellular component organization;cellular component assembly;cell projection organization;cell projection assembly;microtubule organizing center organization;cilium assembly	hsa:5108;hsa:5108;hsa:5108				1	97.6976											1
70	60	1225	1225		8890	9883	35101	81964	o101004_RD463HCLSb_i47	5682	35099	81962	o100702_RD463HSLCi_47	8546	IPI00001654;IPI00006213;IPI00795923;IPI00168179	IPI00001654	IPI00001654	Pericentriolar material 1 protein;Pericentriolar material 1 protein;Pericentriolar material 1 protein;PCM1 protein	PCM1;PCM1;PCM1;PCM1	Isoform 3 of Pericentriolar material 1 protein;Isoform 1 of Pericentriolar material 1 protein;Isoform 2 of Pericentriolar material 1 protein;PCM1 protein	Q15154-3;Q15154;Q15154-1;B4DWY1;B4DYD5;Q15154-2;A2RUU9;A6NNN6;B4DJ00	ENST00000325083;ENST00000325126;ENST00000325083;ENST00000325126;ENST00000325083;ENST00000325126;ENST00000325126;ENST00000327578					GO:0000242;GO:0034451;GO:0044422;GO:0044424;GO:0044430;GO:0044444;GO:0044446;GO:0044450;GO:0044464;GO:0000242;GO:0034451;GO:0044422;GO:0044424;GO:0044430;GO:0044444;GO:0044446;GO:0044450;GO:0044464;GO:0000242;GO:0034451;GO:0044422;GO:0044424;GO:0044430;GO:0044444;GO:0044446;GO:0044450;GO:0044464	pericentriolar material;centriolar satellite;organelle part;intracellular part;cytoskeletal part;cytoplasmic part;intracellular organelle part;microtubule organizing center part;cell part;pericentriolar material;centriolar satellite;organelle part	GO:0005488;GO:0005515;GO:0005488;GO:0005515;GO:0005488;GO:0005515	binding;protein binding;binding;protein binding;binding;protein binding	GO:0006996;GO:0009987;GO:0010926;GO:0016043;GO:0022607;GO:0030030;GO:0030031;GO:0031023;GO:0042384;GO:0051297;GO:0006996;GO:0009987;GO:0010926;GO:0016043;GO:0022607;GO:0030030;GO:0030031;GO:0031023;GO:0042384;GO:0051297;GO:0006996;GO:0009987;GO:0010926;GO:0016043;GO:0022607;GO:0030030;GO:0030031;GO:0031023;GO:0042384;GO:0051297	organelle organization;cellular process;anatomical structure formation;cellular component organization;cellular component assembly;cell projection organization;cell projection assembly;microtubule organizing center organization;cilium assembly	hsa:5108;hsa:5108;hsa:5108				0.318727	0	0.013324	-18.2008	1.19525e-17	31.97	109.65						0.318727
71	60	1226	1226		8890	9883	35099	81962	o100702_RD463HSLCi_47	8546	35099	81962	o100702_RD463HSLCi_47	8546	IPI00001654;IPI00006213;IPI00795923;IPI00168179	IPI00001654	IPI00001654	Pericentriolar material 1 protein;Pericentriolar material 1 protein;Pericentriolar material 1 protein;PCM1 protein	PCM1;PCM1;PCM1;PCM1	Isoform 3 of Pericentriolar material 1 protein;Isoform 1 of Pericentriolar material 1 protein;Isoform 2 of Pericentriolar material 1 protein;PCM1 protein	Q15154-3;Q15154;Q15154-1;B4DWY1;B4DYD5;Q15154-2;A2RUU9;A6NNN6;B4DJ00	ENST00000325083;ENST00000325126;ENST00000325083;ENST00000325126;ENST00000325083;ENST00000325126;ENST00000325126;ENST00000327578					GO:0000242;GO:0034451;GO:0044422;GO:0044424;GO:0044430;GO:0044444;GO:0044446;GO:0044450;GO:0044464;GO:0000242;GO:0034451;GO:0044422;GO:0044424;GO:0044430;GO:0044444;GO:0044446;GO:0044450;GO:0044464;GO:0000242;GO:0034451;GO:0044422;GO:0044424;GO:0044430;GO:0044444;GO:0044446;GO:0044450;GO:0044464	pericentriolar material;centriolar satellite;organelle part;intracellular part;cytoskeletal part;cytoplasmic part;intracellular organelle part;microtubule organizing center part;cell part;pericentriolar material;centriolar satellite;organelle part	GO:0005488;GO:0005515;GO:0005488;GO:0005515;GO:0005488;GO:0005515	binding;protein binding;binding;protein binding;binding;protein binding	GO:0006996;GO:0009987;GO:0010926;GO:0016043;GO:0022607;GO:0030030;GO:0030031;GO:0031023;GO:0042384;GO:0051297;GO:0006996;GO:0009987;GO:0010926;GO:0016043;GO:0022607;GO:0030030;GO:0030031;GO:0031023;GO:0042384;GO:0051297;GO:0006996;GO:0009987;GO:0010926;GO:0016043;GO:0022607;GO:0030030;GO:0030031;GO:0031023;GO:0042384;GO:0051297	organelle organization;cellular process;anatomical structure formation;cellular component organization;cellular component assembly;cell projection organization;cell projection assembly;microtubule organizing center organization;cilium assembly	hsa:5108;hsa:5108;hsa:5108				0.89893	9.56095	0.104371	-9.26131	1.19525e-17	31.97	109.65						0.45649
72	60	1227	1227		8890	9883	35100	81963	o100802_RD463HCLSa_47i	8349	35099	81962	o100702_RD463HSLCi_47	8546	IPI00001654;IPI00006213;IPI00795923;IPI00168179	IPI00001654	IPI00001654	Pericentriolar material 1 protein;Pericentriolar material 1 protein;Pericentriolar material 1 protein;PCM1 protein	PCM1;PCM1;PCM1;PCM1	Isoform 3 of Pericentriolar material 1 protein;Isoform 1 of Pericentriolar material 1 protein;Isoform 2 of Pericentriolar material 1 protein;PCM1 protein	Q15154-3;Q15154;Q15154-1;B4DWY1;B4DYD5;Q15154-2;A2RUU9;A6NNN6;B4DJ00	ENST00000325083;ENST00000325126;ENST00000325083;ENST00000325126;ENST00000325083;ENST00000325126;ENST00000325126;ENST00000327578					GO:0000242;GO:0034451;GO:0044422;GO:0044424;GO:0044430;GO:0044444;GO:0044446;GO:0044450;GO:0044464;GO:0000242;GO:0034451;GO:0044422;GO:0044424;GO:0044430;GO:0044444;GO:0044446;GO:0044450;GO:0044464;GO:0000242;GO:0034451;GO:0044422;GO:0044424;GO:0044430;GO:0044444;GO:0044446;GO:0044450;GO:0044464	pericentriolar material;centriolar satellite;organelle part;intracellular part;cytoskeletal part;cytoplasmic part;intracellular organelle part;microtubule organizing center part;cell part;pericentriolar material;centriolar satellite;organelle part	GO:0005488;GO:0005515;GO:0005488;GO:0005515;GO:0005488;GO:0005515	binding;protein binding;binding;protein binding;binding;protein binding	GO:0006996;GO:0009987;GO:0010926;GO:0016043;GO:0022607;GO:0030030;GO:0030031;GO:0031023;GO:0042384;GO:0051297;GO:0006996;GO:0009987;GO:0010926;GO:0016043;GO:0022607;GO:0030030;GO:0030031;GO:0031023;GO:0042384;GO:0051297;GO:0006996;GO:0009987;GO:0010926;GO:0016043;GO:0022607;GO:0030030;GO:0030031;GO:0031023;GO:0042384;GO:0051297	organelle organization;cellular process;anatomical structure formation;cellular component organization;cellular component assembly;cell projection organization;cell projection assembly;microtubule organizing center organization;cilium assembly	hsa:5108;hsa:5108;hsa:5108				0.880466	9.26131	0.880466	9.26131	1.19525e-17	31.97	109.65						0.45649
73	60	93	93	Phosphoserine	10524;10525	11693;11694	41845	97433	o100702_RD463HSLCi_41	7876	41848	97436	o100802_RD463HCLSa_39i	8096	IPI00001654;IPI00006213;IPI00795923;IPI00168179	IPI00001654	IPI00001654	Pericentriolar material 1 protein;Pericentriolar material 1 protein;Pericentriolar material 1 protein;PCM1 protein	PCM1;PCM1;PCM1;PCM1	Isoform 3 of Pericentriolar material 1 protein;Isoform 1 of Pericentriolar material 1 protein;Isoform 2 of Pericentriolar material 1 protein;PCM1 protein	Q15154-3;Q15154;Q15154-1;B4DWY1;B4DYD5;Q15154-2;A2RUU9;A6NNN6;B4DJ00	ENST00000325083;ENST00000325126;ENST00000325083;ENST00000325126;ENST00000325083;ENST00000325126;ENST00000325126;ENST00000327578					GO:0000242;GO:0034451;GO:0044422;GO:0044424;GO:0044430;GO:0044444;GO:0044446;GO:0044450;GO:0044464;GO:0000242;GO:0034451;GO:0044422;GO:0044424;GO:0044430;GO:0044444;GO:0044446;GO:0044450;GO:0044464;GO:0000242;GO:0034451;GO:0044422;GO:0044424;GO:0044430;GO:0044444;GO:0044446;GO:0044450;GO:0044464	pericentriolar material;centriolar satellite;organelle part;intracellular part;cytoskeletal part;cytoplasmic part;intracellular organelle part;microtubule organizing center part;cell part;pericentriolar material;centriolar satellite;organelle part	GO:0005488;GO:0005515;GO:0005488;GO:0005515;GO:0005488;GO:0005515	binding;protein binding;binding;protein binding;binding;protein binding	GO:0006996;GO:0009987;GO:0010926;GO:0016043;GO:0022607;GO:0030030;GO:0030031;GO:0031023;GO:0042384;GO:0051297;GO:0006996;GO:0009987;GO:0010926;GO:0016043;GO:0022607;GO:0030030;GO:0030031;GO:0031023;GO:0042384;GO:0051297;GO:0006996;GO:0009987;GO:0010926;GO:0016043;GO:0022607;GO:0030030;GO:0030031;GO:0031023;GO:0042384;GO:0051297	organelle organization;cellular process;anatomical structure formation;cellular component organization;cellular component assembly;cell projection organization;cell projection assembly;microtubule organizing center organization;cilium assembly	hsa:5108;hsa:5108;hsa:5108				0.999999	62.3695	0.91967	10.5876	1.54159e-08	30.18	117.38
74	61	11	11	Phosphoserine	7291;7317;8211	8062;8090;9130	32410	75688	o101004_RD463HCLSb_i43	2597	28835	67088	o101004_RD463HCLSb_i49	1416	IPI00001661;IPI00787306;IPI00747309	IPI00001661	IPI00001661	RCC1-I;Regulator of chromosome condensation;Chromosome condensation protein 1;Cell cycle regulatory protein	RCC1;RCC1;CHC1	regulator of chromosome condensation 1 isoform a;regulator of chromosome condensation 1 isoform b;Regulator of chromosome condensation	Q16269;Q6NT97;P18754;Q5T081	ENST00000373831;ENST00000398962;ENST00000373832;ENST00000373833;ENST00000373834;ENST00000398958;ENST00000398962	PF00415;PF00415	RCC1;RCC1	Regulator of chromosome condensation (RCC1);Regulator of chromosome condensation (RCC1)	1A12;1I2M	GO:0000228;GO:0000785;GO:0000790;GO:0000793;GO:0000794;GO:0005694;GO:0005737;GO:0043226;GO:0043228;GO:0043229;GO:0043232;GO:0044422;GO:0044424;GO:0044427;GO:0044428;GO:0044446;GO:0044454;GO:0044464	nuclear chromosome;chromatin;nuclear chromatin;condensed chromosome;condensed nuclear chromosome;chromosome;cytoplasm;organelle;non-membrane-bounded organelle;intracellular organelle;intracellular non-membrane-bounded organelle;organelle part	GO:0005488;GO:0005515;GO:0003682;GO:0005083;GO:0005085;GO:0005087;GO:0005088;GO:0005488;GO:0005515;GO:0030234;GO:0030695;GO:0042393;GO:0060589	binding;protein binding;chromatin binding;small GTPase regulator activity;guanyl-nucleotide exchange factor activity;Ran guanyl-nucleotide exchange factor activity;Ras guanyl-nucleotide exchange factor activity;binding;protein binding	GO:0000082;GO:0000226;GO:0000280;GO:0006996;GO:0007010;GO:0007017;GO:0007051;GO:0007052;GO:0007067;GO:0007088;GO:0007090;GO:0007346;GO:0009987;GO:0010564;GO:0016043;GO:0022402;GO:0022403;GO:0033043;GO:0033261;GO:0048285;GO:0050789;GO:0050794;GO:0051128;GO:0051301;GO:0051726;GO:0051783;GO:0065007	G1/S transition of mitotic cell cycle;microtubule cytoskeleton organization;nuclear division;organelle organization;cytoskeleton organization;microtubule-based process;spindle organization;mitotic spindle organization;mitosis;regulation of mitosis	hsa:1104;hsa:751867			K11493	1	44.874	1	88.2678	0.000473148	24.36	89.162	1	27.8383	0.0615466	14.33	58.94	1
76	65	956	956	Phosphoserine	646;647	704;705	2554	5941	o100806_RD463HCLSa_51i	5936	2551	5935	o101004_RD463HCLSb_i49	2659	IPI00001735;IPI00219555;IPI00878336;IPI00878158	IPI00001735	IPI00001735	Nuclear receptor corepressor 2;Silencing mediator of retinoic acid and thyroid hormone receptor;Thyroid-, retinoic-acid-receptor-associated corepressor;T3 receptor-associating factor;CTG repeat protein 26;SMAP270;Putative uncharacterized protein;Nuclear receptor corepressor 2;Silencing mediator of retinoic acid and thyroid hormone receptor;Thyroid-, retinoic-acid-receptor-associated corepressor;T…	NCOR2;CTG26;NCOR2;CTG26;NCOR2;CTG26	nuclear receptor co-repressor 2 isoform 1;Putative uncharacterized protein;nuclear receptor co-repressor 2 isoform 2;Nuclear receptor co-repressor 2 variant	Q9Y618-1;Q9Y618;Q9BT61;Q9Y618-2;Q56D06;Q59GM0	ENST00000356219;ENST00000397355;ENST00000405201;ENST00000356219;ENST00000404121;ENST00000405201;ENST00000356219;ENST00000397355;ENST00000405201;ENST00000356219;ENST00000397355;ENST00000405201	PF00249;PF00249;PF00249	Myb_DNA-binding;Myb_DNA-binding;Myb_DNA-binding	Myb-like DNA-binding domain;Myb-like DNA-binding domain;Myb-like DNA-binding domain	1KKQ;1R2B;1XC5;2GPV;2ODD;1KKQ;1R2B;1XC5;2GPV;2ODD;1KKQ;1R2B;1XC5;2GPV;2ODD	GO:0005634;GO:0043226;GO:0043227;GO:0043229;GO:0043231;GO:0044424;GO:0044464;GO:0005634;GO:0043226;GO:0043227;GO:0043229;GO:0043231;GO:0044424;GO:0044464;GO:0005634;GO:0043226;GO:0043227;GO:0043229;GO:0043231;GO:0044424;GO:0044464	nucleus;organelle;membrane-bounded organelle;intracellular organelle;intracellular membrane-bounded organelle;intracellular part;cell part;nucleus;organelle;membrane-bounded organelle;intracellular organelle;intracellular membrane-bounded organelle	GO:0003676;GO:0003677;GO:0003712;GO:0003714;GO:0005102;GO:0005112;GO:0005488;GO:0005515;GO:0008134;GO:0016564;GO:0030528;GO:0003676;GO:0003677;GO:0003712;GO:0003714;GO:0005102;GO:0005112;GO:0005488;GO:0005515;GO:0008134;GO:0016564;GO:0030528;GO:0003676;GO:0003677;GO:0003712;GO:0003714;GO:0005102;GO:0005112;GO:0005488;GO:0005515;GO:0008134;GO:0016564;GO:0030528	nucleic acid binding;DNA binding;transcription cofactor activity;transcription corepressor activity;receptor binding;Notch binding;binding;protein binding;transcription factor binding;transcription repressor activity;transcription regulator activity	GO:0000122;GO:0006139;GO:0006350;GO:0006355;GO:0006357;GO:0006807;GO:0008152;GO:0009058;GO:0009059;GO:0009889;GO:0009890;GO:0009892;GO:0009987;GO:0010468;GO:0010551;GO:0010553;GO:0010556;GO:0010558;GO:0010605;GO:0010629;GO:0016481;GO:0019219;GO:0019222;GO:0031323;GO:0031324;GO:0031326;GO:0031327;GO:0032582;GO:0032583;GO:0034645;GO:0034960;GO:0034961;GO:0043170;GO:0043283;GO:0043284;GO:0044237;GO:…	negative regulation of transcription from RNA polymerase II promoter;nucleobase, nucleoside, nucleotide and nucleic acid metabolic process;transcription;regulation of transcription, DNA-dependent;regulation of transcription from RNA polymerase II promoter					1	73.7228	1	104.516	2.98814e-06	30.8	104.52	1	73.7228	2.98814e-06	32.43	104.52	1
77	65	1258	1258		3654	4017	14446	34047	o100702_RD463HSLCi_39	5145	14445	34046	o100702_RD463HSLCi_39	5135	IPI00001735;IPI00219555;IPI00878336;IPI00878158	IPI00001735	IPI00001735	Nuclear receptor corepressor 2;Silencing mediator of retinoic acid and thyroid hormone receptor;Thyroid-, retinoic-acid-receptor-associated corepressor;T3 receptor-associating factor;CTG repeat protein 26;SMAP270;Putative uncharacterized protein;Nuclear receptor corepressor 2;Silencing mediator of retinoic acid and thyroid hormone receptor;Thyroid-, retinoic-acid-receptor-associated corepressor;T…	NCOR2;CTG26;NCOR2;CTG26;NCOR2;CTG26	nuclear receptor co-repressor 2 isoform 1;Putative uncharacterized protein;nuclear receptor co-repressor 2 isoform 2;Nuclear receptor co-repressor 2 variant	Q9Y618-1;Q9Y618;Q9BT61;Q9Y618-2;Q56D06;Q59GM0	ENST00000356219;ENST00000397355;ENST00000405201;ENST00000356219;ENST00000404121;ENST00000405201;ENST00000356219;ENST00000397355;ENST00000405201;ENST00000356219;ENST00000397355;ENST00000405201	PF00249;PF00249;PF00249	Myb_DNA-binding;Myb_DNA-binding;Myb_DNA-binding	Myb-like DNA-binding domain;Myb-like DNA-binding domain;Myb-like DNA-binding domain	1KKQ;1R2B;1XC5;2GPV;2ODD;1KKQ;1R2B;1XC5;2GPV;2ODD;1KKQ;1R2B;1XC5;2GPV;2ODD	GO:0005634;GO:0043226;GO:0043227;GO:0043229;GO:0043231;GO:0044424;GO:0044464;GO:0005634;GO:0043226;GO:0043227;GO:0043229;GO:0043231;GO:0044424;GO:0044464;GO:0005634;GO:0043226;GO:0043227;GO:0043229;GO:0043231;GO:0044424;GO:0044464	nucleus;organelle;membrane-bounded organelle;intracellular organelle;intracellular membrane-bounded organelle;intracellular part;cell part;nucleus;organelle;membrane-bounded organelle;intracellular organelle;intracellular membrane-bounded organelle	GO:0003676;GO:0003677;GO:0003712;GO:0003714;GO:0005102;GO:0005112;GO:0005488;GO:0005515;GO:0008134;GO:0016564;GO:0030528;GO:0003676;GO:0003677;GO:0003712;GO:0003714;GO:0005102;GO:0005112;GO:0005488;GO:0005515;GO:0008134;GO:0016564;GO:0030528;GO:0003676;GO:0003677;GO:0003712;GO:0003714;GO:0005102;GO:0005112;GO:0005488;GO:0005515;GO:0008134;GO:0016564;GO:0030528	nucleic acid binding;DNA binding;transcription cofactor activity;transcription corepressor activity;receptor binding;Notch binding;binding;protein binding;transcription factor binding;transcription repressor activity;transcription regulator activity	GO:0000122;GO:0006139;GO:0006350;GO:0006355;GO:0006357;GO:0006807;GO:0008152;GO:0009058;GO:0009059;GO:0009889;GO:0009890;GO:0009892;GO:0009987;GO:0010468;GO:0010551;GO:0010553;GO:0010556;GO:0010558;GO:0010605;GO:0010629;GO:0016481;GO:0019219;GO:0019222;GO:0031323;GO:0031324;GO:0031326;GO:0031327;GO:0032582;GO:0032583;GO:0034645;GO:0034960;GO:0034961;GO:0043170;GO:0043283;GO:0043284;GO:0044237;GO:…	negative regulation of transcription from RNA polymerase II promoter;nucleobase, nucleoside, nucleotide and nucleic acid metabolic process;transcription;regulation of transcription, DNA-dependent;regulation of transcription from RNA polymerase II promoter					0.974523	15.8264											0.886792
78	65	1260	1260		3654	4017	14445	34046	o100702_RD463HSLCi_39	5135	14445	34046	o100702_RD463HSLCi_39	5135	IPI00001735;IPI00219555;IPI00878336;IPI00878158	IPI00001735	IPI00001735	Nuclear receptor corepressor 2;Silencing mediator of retinoic acid and thyroid hormone receptor;Thyroid-, retinoic-acid-receptor-associated corepressor;T3 receptor-associating factor;CTG repeat protein 26;SMAP270;Putative uncharacterized protein;Nuclear receptor corepressor 2;Silencing mediator of retinoic acid and thyroid hormone receptor;Thyroid-, retinoic-acid-receptor-associated corepressor;T…	NCOR2;CTG26;NCOR2;CTG26;NCOR2;CTG26	nuclear receptor co-repressor 2 isoform 1;Putative uncharacterized protein;nuclear receptor co-repressor 2 isoform 2;Nuclear receptor co-repressor 2 variant	Q9Y618-1;Q9Y618;Q9BT61;Q9Y618-2;Q56D06;Q59GM0	ENST00000356219;ENST00000397355;ENST00000405201;ENST00000356219;ENST00000404121;ENST00000405201;ENST00000356219;ENST00000397355;ENST00000405201;ENST00000356219;ENST00000397355;ENST00000405201	PF00249;PF00249;PF00249	Myb_DNA-binding;Myb_DNA-binding;Myb_DNA-binding	Myb-like DNA-binding domain;Myb-like DNA-binding domain;Myb-like DNA-binding domain	1KKQ;1R2B;1XC5;2GPV;2ODD;1KKQ;1R2B;1XC5;2GPV;2ODD;1KKQ;1R2B;1XC5;2GPV;2ODD	GO:0005634;GO:0043226;GO:0043227;GO:0043229;GO:0043231;GO:0044424;GO:0044464;GO:0005634;GO:0043226;GO:0043227;GO:0043229;GO:0043231;GO:0044424;GO:0044464;GO:0005634;GO:0043226;GO:0043227;GO:0043229;GO:0043231;GO:0044424;GO:0044464	nucleus;organelle;membrane-bounded organelle;intracellular organelle;intracellular membrane-bounded organelle;intracellular part;cell part;nucleus;organelle;membrane-bounded organelle;intracellular organelle;intracellular membrane-bounded organelle	GO:0003676;GO:0003677;GO:0003712;GO:0003714;GO:0005102;GO:0005112;GO:0005488;GO:0005515;GO:0008134;GO:0016564;GO:0030528;GO:0003676;GO:0003677;GO:0003712;GO:0003714;GO:0005102;GO:0005112;GO:0005488;GO:0005515;GO:0008134;GO:0016564;GO:0030528;GO:0003676;GO:0003677;GO:0003712;GO:0003714;GO:0005102;GO:0005112;GO:0005488;GO:0005515;GO:0008134;GO:0016564;GO:0030528	nucleic acid binding;DNA binding;transcription cofactor activity;transcription corepressor activity;receptor binding;Notch binding;binding;protein binding;transcription factor binding;transcription repressor activity;transcription regulator activity	GO:0000122;GO:0006139;GO:0006350;GO:0006355;GO:0006357;GO:0006807;GO:0008152;GO:0009058;GO:0009059;GO:0009889;GO:0009890;GO:0009892;GO:0009987;GO:0010468;GO:0010551;GO:0010553;GO:0010556;GO:0010558;GO:0010605;GO:0010629;GO:0016481;GO:0019219;GO:0019222;GO:0031323;GO:0031324;GO:0031326;GO:0031327;GO:0032582;GO:0032583;GO:0034645;GO:0034960;GO:0034961;GO:0043170;GO:0043283;GO:0043284;GO:0044237;GO:…	negative regulation of transcription from RNA polymerase II promoter;nucleobase, nucleoside, nucleotide and nucleic acid metabolic process;transcription;regulation of transcription, DNA-dependent;regulation of transcription from RNA polymerase II promoter					0.945975	12.4328											0.933411
79	65	1180	1180		4754	5224	19169	45323	o100806_RD463HCLSa_41i	7686	19169	45323	o100806_RD463HCLSa_41i	7686	IPI00001735;IPI00219555;IPI00878336;IPI00878158	IPI00001735	IPI00001735	Nuclear receptor corepressor 2;Silencing mediator of retinoic acid and thyroid hormone receptor;Thyroid-, retinoic-acid-receptor-associated corepressor;T3 receptor-associating factor;CTG repeat protein 26;SMAP270;Putative uncharacterized protein;Nuclear receptor corepressor 2;Silencing mediator of retinoic acid and thyroid hormone receptor;Thyroid-, retinoic-acid-receptor-associated corepressor;T…	NCOR2;CTG26;NCOR2;CTG26;NCOR2;CTG26	nuclear receptor co-repressor 2 isoform 1;Putative uncharacterized protein;nuclear receptor co-repressor 2 isoform 2;Nuclear receptor co-repressor 2 variant	Q9Y618-1;Q9Y618;Q9BT61;Q9Y618-2;Q56D06;Q59GM0	ENST00000356219;ENST00000397355;ENST00000405201;ENST00000356219;ENST00000404121;ENST00000405201;ENST00000356219;ENST00000397355;ENST00000405201;ENST00000356219;ENST00000397355;ENST00000405201	PF00249;PF00249;PF00249	Myb_DNA-binding;Myb_DNA-binding;Myb_DNA-binding	Myb-like DNA-binding domain;Myb-like DNA-binding domain;Myb-like DNA-binding domain	1KKQ;1R2B;1XC5;2GPV;2ODD;1KKQ;1R2B;1XC5;2GPV;2ODD;1KKQ;1R2B;1XC5;2GPV;2ODD	GO:0005634;GO:0043226;GO:0043227;GO:0043229;GO:0043231;GO:0044424;GO:0044464;GO:0005634;GO:0043226;GO:0043227;GO:0043229;GO:0043231;GO:0044424;GO:0044464;GO:0005634;GO:0043226;GO:0043227;GO:0043229;GO:0043231;GO:0044424;GO:0044464	nucleus;organelle;membrane-bounded organelle;intracellular organelle;intracellular membrane-bounded organelle;intracellular part;cell part;nucleus;organelle;membrane-bounded organelle;intracellular organelle;intracellular membrane-bounded organelle	GO:0003676;GO:0003677;GO:0003712;GO:0003714;GO:0005102;GO:0005112;GO:0005488;GO:0005515;GO:0008134;GO:0016564;GO:0030528;GO:0003676;GO:0003677;GO:0003712;GO:0003714;GO:0005102;GO:0005112;GO:0005488;GO:0005515;GO:0008134;GO:0016564;GO:0030528;GO:0003676;GO:0003677;GO:0003712;GO:0003714;GO:0005102;GO:0005112;GO:0005488;GO:0005515;GO:0008134;GO:0016564;GO:0030528	nucleic acid binding;DNA binding;transcription cofactor activity;transcription corepressor activity;receptor binding;Notch binding;binding;protein binding;transcription factor binding;transcription repressor activity;transcription regulator activity	GO:0000122;GO:0006139;GO:0006350;GO:0006355;GO:0006357;GO:0006807;GO:0008152;GO:0009058;GO:0009059;GO:0009889;GO:0009890;GO:0009892;GO:0009987;GO:0010468;GO:0010551;GO:0010553;GO:0010556;GO:0010558;GO:0010605;GO:0010629;GO:0016481;GO:0019219;GO:0019222;GO:0031323;GO:0031324;GO:0031326;GO:0031327;GO:0032582;GO:0032583;GO:0034645;GO:0034960;GO:0034961;GO:0043170;GO:0043283;GO:0043284;GO:0044237;GO:…	negative regulation of transcription from RNA polymerase II promoter;nucleobase, nucleoside, nucleotide and nucleic acid metabolic process;transcription;regulation of transcription, DNA-dependent;regulation of transcription from RNA polymerase II promoter					1	114.795	1	75.6074	0.00272114	46.77	86.822	1	114.795	1.65653e-14	39.06	139.73
80	65	939	939	Phosphoserine	5232	5740	21128	49841	o101004_RD463HCLSb_i35	4756	21128	49841	o101004_RD463HCLSb_i35	4756	IPI00001735;IPI00219555;IPI00878336;IPI00878158	IPI00001735	IPI00001735	Nuclear receptor corepressor 2;Silencing mediator of retinoic acid and thyroid hormone receptor;Thyroid-, retinoic-acid-receptor-associated corepressor;T3 receptor-associating factor;CTG repeat protein 26;SMAP270;Putative uncharacterized protein;Nuclear receptor corepressor 2;Silencing mediator of retinoic acid and thyroid hormone receptor;Thyroid-, retinoic-acid-receptor-associated corepressor;T…	NCOR2;CTG26;NCOR2;CTG26;NCOR2;CTG26	nuclear receptor co-repressor 2 isoform 1;Putative uncharacterized protein;nuclear receptor co-repressor 2 isoform 2;Nuclear receptor co-repressor 2 variant	Q9Y618-1;Q9Y618;Q9BT61;Q9Y618-2;Q56D06;Q59GM0	ENST00000356219;ENST00000397355;ENST00000405201;ENST00000356219;ENST00000404121;ENST00000405201;ENST00000356219;ENST00000397355;ENST00000405201;ENST00000356219;ENST00000397355;ENST00000405201	PF00249;PF00249;PF00249	Myb_DNA-binding;Myb_DNA-binding;Myb_DNA-binding	Myb-like DNA-binding domain;Myb-like DNA-binding domain;Myb-like DNA-binding domain	1KKQ;1R2B;1XC5;2GPV;2ODD;1KKQ;1R2B;1XC5;2GPV;2ODD;1KKQ;1R2B;1XC5;2GPV;2ODD	GO:0005634;GO:0043226;GO:0043227;GO:0043229;GO:0043231;GO:0044424;GO:0044464;GO:0005634;GO:0043226;GO:0043227;GO:0043229;GO:0043231;GO:0044424;GO:0044464;GO:0005634;GO:0043226;GO:0043227;GO:0043229;GO:0043231;GO:0044424;GO:0044464	nucleus;organelle;membrane-bounded organelle;intracellular organelle;intracellular membrane-bounded organelle;intracellular part;cell part;nucleus;organelle;membrane-bounded organelle;intracellular organelle;intracellular membrane-bounded organelle	GO:0003676;GO:0003677;GO:0003712;GO:0003714;GO:0005102;GO:0005112;GO:0005488;GO:0005515;GO:0008134;GO:0016564;GO:0030528;GO:0003676;GO:0003677;GO:0003712;GO:0003714;GO:0005102;GO:0005112;GO:0005488;GO:0005515;GO:0008134;GO:0016564;GO:0030528;GO:0003676;GO:0003677;GO:0003712;GO:0003714;GO:0005102;GO:0005112;GO:0005488;GO:0005515;GO:0008134;GO:0016564;GO:0030528	nucleic acid binding;DNA binding;transcription cofactor activity;transcription corepressor activity;receptor binding;Notch binding;binding;protein binding;transcription factor binding;transcription repressor activity;transcription regulator activity	GO:0000122;GO:0006139;GO:0006350;GO:0006355;GO:0006357;GO:0006807;GO:0008152;GO:0009058;GO:0009059;GO:0009889;GO:0009890;GO:0009892;GO:0009987;GO:0010468;GO:0010551;GO:0010553;GO:0010556;GO:0010558;GO:0010605;GO:0010629;GO:0016481;GO:0019219;GO:0019222;GO:0031323;GO:0031324;GO:0031326;GO:0031327;GO:0032582;GO:0032583;GO:0034645;GO:0034960;GO:0034961;GO:0043170;GO:0043283;GO:0043284;GO:0044237;GO:…	negative regulation of transcription from RNA polymerase II promoter;nucleobase, nucleoside, nucleotide and nucleic acid metabolic process;transcription;regulation of transcription, DNA-dependent;regulation of transcription from RNA polymerase II promoter					0.992904	21.5087	0.976775	16.8941	1	11.25	40.218						0.992904
81	65	943	943		5232	5740	21125	49835	o100702_RD463HSLCi_35	7798	21128	49841	o101004_RD463HCLSb_i35	4756	IPI00001735;IPI00219555;IPI00878336;IPI00878158	IPI00001735	IPI00001735	Nuclear receptor corepressor 2;Silencing mediator of retinoic acid and thyroid hormone receptor;Thyroid-, retinoic-acid-receptor-associated corepressor;T3 receptor-associating factor;CTG repeat protein 26;SMAP270;Putative uncharacterized protein;Nuclear receptor corepressor 2;Silencing mediator of retinoic acid and thyroid hormone receptor;Thyroid-, retinoic-acid-receptor-associated corepressor;T…	NCOR2;CTG26;NCOR2;CTG26;NCOR2;CTG26	nuclear receptor co-repressor 2 isoform 1;Putative uncharacterized protein;nuclear receptor co-repressor 2 isoform 2;Nuclear receptor co-repressor 2 variant	Q9Y618-1;Q9Y618;Q9BT61;Q9Y618-2;Q56D06;Q59GM0	ENST00000356219;ENST00000397355;ENST00000405201;ENST00000356219;ENST00000404121;ENST00000405201;ENST00000356219;ENST00000397355;ENST00000405201;ENST00000356219;ENST00000397355;ENST00000405201	PF00249;PF00249;PF00249	Myb_DNA-binding;Myb_DNA-binding;Myb_DNA-binding	Myb-like DNA-binding domain;Myb-like DNA-binding domain;Myb-like DNA-binding domain	1KKQ;1R2B;1XC5;2GPV;2ODD;1KKQ;1R2B;1XC5;2GPV;2ODD;1KKQ;1R2B;1XC5;2GPV;2ODD	GO:0005634;GO:0043226;GO:0043227;GO:0043229;GO:0043231;GO:0044424;GO:0044464;GO:0005634;GO:0043226;GO:0043227;GO:0043229;GO:0043231;GO:0044424;GO:0044464;GO:0005634;GO:0043226;GO:0043227;GO:0043229;GO:0043231;GO:0044424;GO:0044464	nucleus;organelle;membrane-bounded organelle;intracellular organelle;intracellular membrane-bounded organelle;intracellular part;cell part;nucleus;organelle;membrane-bounded organelle;intracellular organelle;intracellular membrane-bounded organelle	GO:0003676;GO:0003677;GO:0003712;GO:0003714;GO:0005102;GO:0005112;GO:0005488;GO:0005515;GO:0008134;GO:0016564;GO:0030528;GO:0003676;GO:0003677;GO:0003712;GO:0003714;GO:0005102;GO:0005112;GO:0005488;GO:0005515;GO:0008134;GO:0016564;GO:0030528;GO:0003676;GO:0003677;GO:0003712;GO:0003714;GO:0005102;GO:0005112;GO:0005488;GO:0005515;GO:0008134;GO:0016564;GO:0030528	nucleic acid binding;DNA binding;transcription cofactor activity;transcription corepressor activity;receptor binding;Notch binding;binding;protein binding;transcription factor binding;transcription repressor activity;transcription regulator activity	GO:0000122;GO:0006139;GO:0006350;GO:0006355;GO:0006357;GO:0006807;GO:0008152;GO:0009058;GO:0009059;GO:0009889;GO:0009890;GO:0009892;GO:0009987;GO:0010468;GO:0010551;GO:0010553;GO:0010556;GO:0010558;GO:0010605;GO:0010629;GO:0016481;GO:0019219;GO:0019222;GO:0031323;GO:0031324;GO:0031326;GO:0031327;GO:0032582;GO:0032583;GO:0034645;GO:0034960;GO:0034961;GO:0043170;GO:0043283;GO:0043284;GO:0044237;GO:…	negative regulation of transcription from RNA polymerase II promoter;nucleobase, nucleoside, nucleotide and nucleic acid metabolic process;transcription;regulation of transcription, DNA-dependent;regulation of transcription from RNA polymerase II promoter					0.697942	4.59023	0.0199704	-16.8941	1	11.25	40.218						0.132591
82	65	2268	2268		5902	6503	23771	55623	o100802_RD463HCLSa_53i	6052	23771	55623	o100802_RD463HCLSa_53i	6052	IPI00001735;IPI00219555;IPI00878336;IPI00879234	IPI00001735	IPI00001735	Nuclear receptor corepressor 2;Silencing mediator of retinoic acid and thyroid hormone receptor;Thyroid-, retinoic-acid-receptor-associated corepressor;T3 receptor-associating factor;CTG repeat protein 26;SMAP270;Putative uncharacterized protein;Nuclear receptor corepressor 2;Silencing mediator of retinoic acid and thyroid hormone receptor;Thyroid-, retinoic-acid-receptor-associated corepressor;T…	NCOR2;CTG26;NCOR2;CTG26	nuclear receptor co-repressor 2 isoform 1;Putative uncharacterized protein;nuclear receptor co-repressor 2 isoform 2;Protein	Q9Y618-1;Q9Y618;Q9BT61;Q9Y618-2;Q56D06	ENST00000356219;ENST00000397355;ENST00000405201;ENST00000356219;ENST00000404121;ENST00000405201;ENST00000356219;ENST00000397355;ENST00000405201	PF00249;PF00249	Myb_DNA-binding;Myb_DNA-binding	Myb-like DNA-binding domain;Myb-like DNA-binding domain	1KKQ;1R2B;1XC5;2GPV;2ODD;1KKQ;1R2B;1XC5;2GPV;2ODD	GO:0005634;GO:0043226;GO:0043227;GO:0043229;GO:0043231;GO:0044424;GO:0044464;GO:0005634;GO:0043226;GO:0043227;GO:0043229;GO:0043231;GO:0044424;GO:0044464	nucleus;organelle;membrane-bounded organelle;intracellular organelle;intracellular membrane-bounded organelle;intracellular part;cell part;nucleus;organelle;membrane-bounded organelle;intracellular organelle;intracellular membrane-bounded organelle	GO:0003676;GO:0003677;GO:0003712;GO:0003714;GO:0005102;GO:0005112;GO:0005488;GO:0005515;GO:0008134;GO:0016564;GO:0030528;GO:0003676;GO:0003677;GO:0003712;GO:0003714;GO:0005102;GO:0005112;GO:0005488;GO:0005515;GO:0008134;GO:0016564;GO:0030528	nucleic acid binding;DNA binding;transcription cofactor activity;transcription corepressor activity;receptor binding;Notch binding;binding;protein binding;transcription factor binding;transcription repressor activity;transcription regulator activity	GO:0000122;GO:0006139;GO:0006350;GO:0006355;GO:0006357;GO:0006807;GO:0008152;GO:0009058;GO:0009059;GO:0009889;GO:0009890;GO:0009892;GO:0009987;GO:0010468;GO:0010551;GO:0010553;GO:0010556;GO:0010558;GO:0010605;GO:0010629;GO:0016481;GO:0019219;GO:0019222;GO:0031323;GO:0031324;GO:0031326;GO:0031327;GO:0032582;GO:0032583;GO:0034645;GO:0034960;GO:0034961;GO:0043170;GO:0043283;GO:0043284;GO:0044237;GO:…	negative regulation of transcription from RNA polymerase II promoter;nucleobase, nucleoside, nucleotide and nucleic acid metabolic process;transcription;regulation of transcription, DNA-dependent;regulation of transcription from RNA polymerase II promoter					0.827604	8.09626	0.827604	8.09626	0.00469342	17.71	64.591
83	65	67	67		7283	8054	28798	67006	o100702_RD463HSLCi_47	7408	28798	67006	o100702_RD463HSLCi_47	7408	IPI00001735;IPI00219555;IPI00878336;IPI00878158;IPI00878709	IPI00001735	IPI00001735	Nuclear receptor corepressor 2;Silencing mediator of retinoic acid and thyroid hormone receptor;Thyroid-, retinoic-acid-receptor-associated corepressor;T3 receptor-associating factor;CTG repeat protein 26;SMAP270;Putative uncharacterized protein;Nuclear receptor corepressor 2;Silencing mediator of retinoic acid and thyroid hormone receptor;Thyroid-, retinoic-acid-receptor-associated corepressor;T…	NCOR2;CTG26;NCOR2;CTG26;NCOR2;CTG26	nuclear receptor co-repressor 2 isoform 1;Putative uncharacterized protein;nuclear receptor co-repressor 2 isoform 2;Nuclear receptor co-repressor 2 variant;58 kDa protein	Q9Y618-1;Q9Y618;Q9BT61;Q9Y618-2;Q56D06;Q59GM0	ENST00000356219;ENST00000397355;ENST00000405201;ENST00000356219;ENST00000404121;ENST00000405201;ENST00000356219;ENST00000397355;ENST00000405201;ENST00000356219;ENST00000397355;ENST00000405201	PF00249;PF00249;PF00249	Myb_DNA-binding;Myb_DNA-binding;Myb_DNA-binding	Myb-like DNA-binding domain;Myb-like DNA-binding domain;Myb-like DNA-binding domain	1KKQ;1R2B;1XC5;2GPV;2ODD;1KKQ;1R2B;1XC5;2GPV;2ODD;1KKQ;1R2B;1XC5;2GPV;2ODD	GO:0005634;GO:0043226;GO:0043227;GO:0043229;GO:0043231;GO:0044424;GO:0044464;GO:0005634;GO:0043226;GO:0043227;GO:0043229;GO:0043231;GO:0044424;GO:0044464;GO:0005634;GO:0043226;GO:0043227;GO:0043229;GO:0043231;GO:0044424;GO:0044464	nucleus;organelle;membrane-bounded organelle;intracellular organelle;intracellular membrane-bounded organelle;intracellular part;cell part;nucleus;organelle;membrane-bounded organelle;intracellular organelle;intracellular membrane-bounded organelle	GO:0003676;GO:0003677;GO:0003712;GO:0003714;GO:0005102;GO:0005112;GO:0005488;GO:0005515;GO:0008134;GO:0016564;GO:0030528;GO:0003676;GO:0003677;GO:0003712;GO:0003714;GO:0005102;GO:0005112;GO:0005488;GO:0005515;GO:0008134;GO:0016564;GO:0030528;GO:0003676;GO:0003677;GO:0003712;GO:0003714;GO:0005102;GO:0005112;GO:0005488;GO:0005515;GO:0008134;GO:0016564;GO:0030528	nucleic acid binding;DNA binding;transcription cofactor activity;transcription corepressor activity;receptor binding;Notch binding;binding;protein binding;transcription factor binding;transcription repressor activity;transcription regulator activity	GO:0000122;GO:0006139;GO:0006350;GO:0006355;GO:0006357;GO:0006807;GO:0008152;GO:0009058;GO:0009059;GO:0009889;GO:0009890;GO:0009892;GO:0009987;GO:0010468;GO:0010551;GO:0010553;GO:0010556;GO:0010558;GO:0010605;GO:0010629;GO:0016481;GO:0019219;GO:0019222;GO:0031323;GO:0031324;GO:0031326;GO:0031327;GO:0032582;GO:0032583;GO:0034645;GO:0034960;GO:0034961;GO:0043170;GO:0043283;GO:0043284;GO:0044237;GO:…	negative regulation of transcription from RNA polymerase II promoter;nucleobase, nucleoside, nucleotide and nucleic acid metabolic process;transcription;regulation of transcription, DNA-dependent;regulation of transcription from RNA polymerase II promoter					0.999077	30.345
84	65	1980	1980		7729	8585	30537	71145	o100702_RD463HSLCi_53	6868	30537	71145	o100702_RD463HSLCi_53	6868	IPI00001735;IPI00219555;IPI00878336	IPI00001735	IPI00001735	Nuclear receptor corepressor 2;Silencing mediator of retinoic acid and thyroid hormone receptor;Thyroid-, retinoic-acid-receptor-associated corepressor;T3 receptor-associating factor;CTG repeat protein 26;SMAP270;Putative uncharacterized protein;Nuclear receptor corepressor 2;Silencing mediator of retinoic acid and thyroid hormone receptor;Thyroid-, retinoic-acid-receptor-associated corepressor;T…	NCOR2;CTG26;NCOR2;CTG26	nuclear receptor co-repressor 2 isoform 1;Putative uncharacterized protein;nuclear receptor co-repressor 2 isoform 2	Q9Y618-1;Q9Y618;Q9BT61;Q9Y618-2;Q56D06	ENST00000356219;ENST00000397355;ENST00000405201;ENST00000356219;ENST00000404121;ENST00000405201;ENST00000356219;ENST00000397355;ENST00000405201	PF00249;PF00249	Myb_DNA-binding;Myb_DNA-binding	Myb-like DNA-binding domain;Myb-like DNA-binding domain	1KKQ;1R2B;1XC5;2GPV;2ODD;1KKQ;1R2B;1XC5;2GPV;2ODD	GO:0005634;GO:0043226;GO:0043227;GO:0043229;GO:0043231;GO:0044424;GO:0044464;GO:0005634;GO:0043226;GO:0043227;GO:0043229;GO:0043231;GO:0044424;GO:0044464	nucleus;organelle;membrane-bounded organelle;intracellular organelle;intracellular membrane-bounded organelle;intracellular part;cell part;nucleus;organelle;membrane-bounded organelle;intracellular organelle;intracellular membrane-bounded organelle	GO:0003676;GO:0003677;GO:0003712;GO:0003714;GO:0005102;GO:0005112;GO:0005488;GO:0005515;GO:0008134;GO:0016564;GO:0030528;GO:0003676;GO:0003677;GO:0003712;GO:0003714;GO:0005102;GO:0005112;GO:0005488;GO:0005515;GO:0008134;GO:0016564;GO:0030528	nucleic acid binding;DNA binding;transcription cofactor activity;transcription corepressor activity;receptor binding;Notch binding;binding;protein binding;transcription factor binding;transcription repressor activity;transcription regulator activity	GO:0000122;GO:0006139;GO:0006350;GO:0006355;GO:0006357;GO:0006807;GO:0008152;GO:0009058;GO:0009059;GO:0009889;GO:0009890;GO:0009892;GO:0009987;GO:0010468;GO:0010551;GO:0010553;GO:0010556;GO:0010558;GO:0010605;GO:0010629;GO:0016481;GO:0019219;GO:0019222;GO:0031323;GO:0031324;GO:0031326;GO:0031327;GO:0032582;GO:0032583;GO:0034645;GO:0034960;GO:0034961;GO:0043170;GO:0043283;GO:0043284;GO:0044237;GO:…	negative regulation of transcription from RNA polymerase II promoter;nucleobase, nucleoside, nucleotide and nucleic acid metabolic process;transcription;regulation of transcription, DNA-dependent;regulation of transcription from RNA polymerase II promoter					0.414373	0
85	65	1981	1981		7729	8585	30537	71145	o100702_RD463HSLCi_53	6868	30537	71145	o100702_RD463HSLCi_53	6868	IPI00001735;IPI00219555;IPI00878336	IPI00001735	IPI00001735	Nuclear receptor corepressor 2;Silencing mediator of retinoic acid and thyroid hormone receptor;Thyroid-, retinoic-acid-receptor-associated corepressor;T3 receptor-associating factor;CTG repeat protein 26;SMAP270;Putative uncharacterized protein;Nuclear receptor corepressor 2;Silencing mediator of retinoic acid and thyroid hormone receptor;Thyroid-, retinoic-acid-receptor-associated corepressor;T…	NCOR2;CTG26;NCOR2;CTG26	nuclear receptor co-repressor 2 isoform 1;Putative uncharacterized protein;nuclear receptor co-repressor 2 isoform 2	Q9Y618-1;Q9Y618;Q9BT61;Q9Y618-2;Q56D06	ENST00000356219;ENST00000397355;ENST00000405201;ENST00000356219;ENST00000404121;ENST00000405201;ENST00000356219;ENST00000397355;ENST00000405201	PF00249;PF00249	Myb_DNA-binding;Myb_DNA-binding	Myb-like DNA-binding domain;Myb-like DNA-binding domain	1KKQ;1R2B;1XC5;2GPV;2ODD;1KKQ;1R2B;1XC5;2GPV;2ODD	GO:0005634;GO:0043226;GO:0043227;GO:0043229;GO:0043231;GO:0044424;GO:0044464;GO:0005634;GO:0043226;GO:0043227;GO:0043229;GO:0043231;GO:0044424;GO:0044464	nucleus;organelle;membrane-bounded organelle;intracellular organelle;intracellular membrane-bounded organelle;intracellular part;cell part;nucleus;organelle;membrane-bounded organelle;intracellular organelle;intracellular membrane-bounded organelle	GO:0003676;GO:0003677;GO:0003712;GO:0003714;GO:0005102;GO:0005112;GO:0005488;GO:0005515;GO:0008134;GO:0016564;GO:0030528;GO:0003676;GO:0003677;GO:0003712;GO:0003714;GO:0005102;GO:0005112;GO:0005488;GO:0005515;GO:0008134;GO:0016564;GO:0030528	nucleic acid binding;DNA binding;transcription cofactor activity;transcription corepressor activity;receptor binding;Notch binding;binding;protein binding;transcription factor binding;transcription repressor activity;transcription regulator activity	GO:0000122;GO:0006139;GO:0006350;GO:0006355;GO:0006357;GO:0006807;GO:0008152;GO:0009058;GO:0009059;GO:0009889;GO:0009890;GO:0009892;GO:0009987;GO:0010468;GO:0010551;GO:0010553;GO:0010556;GO:0010558;GO:0010605;GO:0010629;GO:0016481;GO:0019219;GO:0019222;GO:0031323;GO:0031324;GO:0031326;GO:0031327;GO:0032582;GO:0032583;GO:0034645;GO:0034960;GO:0034961;GO:0043170;GO:0043283;GO:0043284;GO:0044237;GO:…	negative regulation of transcription from RNA polymerase II promoter;nucleobase, nucleoside, nucleotide and nucleic acid metabolic process;transcription;regulation of transcription, DNA-dependent;regulation of transcription from RNA polymerase II promoter					0.414373	0
86	65	2064	2064		7964	8846;8847;8848	31438	73342	o100806_RD463HCLSa_51i	7613	31438	73342	o100806_RD463HCLSa_51i	7613	IPI00001735;IPI00219555;IPI00878336	IPI00001735	IPI00001735	Nuclear receptor corepressor 2;Silencing mediator of retinoic acid and thyroid hormone receptor;Thyroid-, retinoic-acid-receptor-associated corepressor;T3 receptor-associating factor;CTG repeat protein 26;SMAP270;Putative uncharacterized protein;Nuclear receptor corepressor 2;Silencing mediator of retinoic acid and thyroid hormone receptor;Thyroid-, retinoic-acid-receptor-associated corepressor;T…	NCOR2;CTG26;NCOR2;CTG26	nuclear receptor co-repressor 2 isoform 1;Putative uncharacterized protein;nuclear receptor co-repressor 2 isoform 2	Q9Y618-1;Q9Y618;Q9BT61;Q9Y618-2;Q56D06	ENST00000356219;ENST00000397355;ENST00000405201;ENST00000356219;ENST00000404121;ENST00000405201;ENST00000356219;ENST00000397355;ENST00000405201	PF00249;PF00249	Myb_DNA-binding;Myb_DNA-binding	Myb-like DNA-binding domain;Myb-like DNA-binding domain	1KKQ;1R2B;1XC5;2GPV;2ODD;1KKQ;1R2B;1XC5;2GPV;2ODD	GO:0005634;GO:0043226;GO:0043227;GO:0043229;GO:0043231;GO:0044424;GO:0044464;GO:0005634;GO:0043226;GO:0043227;GO:0043229;GO:0043231;GO:0044424;GO:0044464	nucleus;organelle;membrane-bounded organelle;intracellular organelle;intracellular membrane-bounded organelle;intracellular part;cell part;nucleus;organelle;membrane-bounded organelle;intracellular organelle;intracellular membrane-bounded organelle	GO:0003676;GO:0003677;GO:0003712;GO:0003714;GO:0005102;GO:0005112;GO:0005488;GO:0005515;GO:0008134;GO:0016564;GO:0030528;GO:0003676;GO:0003677;GO:0003712;GO:0003714;GO:0005102;GO:0005112;GO:0005488;GO:0005515;GO:0008134;GO:0016564;GO:0030528	nucleic acid binding;DNA binding;transcription cofactor activity;transcription corepressor activity;receptor binding;Notch binding;binding;protein binding;transcription factor binding;transcription repressor activity;transcription regulator activity	GO:0000122;GO:0006139;GO:0006350;GO:0006355;GO:0006357;GO:0006807;GO:0008152;GO:0009058;GO:0009059;GO:0009889;GO:0009890;GO:0009892;GO:0009987;GO:0010468;GO:0010551;GO:0010553;GO:0010556;GO:0010558;GO:0010605;GO:0010629;GO:0016481;GO:0019219;GO:0019222;GO:0031323;GO:0031324;GO:0031326;GO:0031327;GO:0032582;GO:0032583;GO:0034645;GO:0034960;GO:0034961;GO:0043170;GO:0043283;GO:0043284;GO:0044237;GO:…	negative regulation of transcription from RNA polymerase II promoter;nucleobase, nucleoside, nucleotide and nucleic acid metabolic process;transcription;regulation of transcription, DNA-dependent;regulation of transcription from RNA polymerase II promoter					0.78611	6.86141	0.506604	5.38935	0.107298	13.62	45.77	0.78611	6.86141	1.90682e-06	31.84	77.961
87	65	2067	2067		7964	8846;8847;8848	31434	73336	o100702_RD463HSLCi_55	7625	31438	73342	o100806_RD463HCLSa_51i	7613	IPI00001735;IPI00219555;IPI00878336	IPI00001735	IPI00001735	Nuclear receptor corepressor 2;Silencing mediator of retinoic acid and thyroid hormone receptor;Thyroid-, retinoic-acid-receptor-associated corepressor;T3 receptor-associating factor;CTG repeat protein 26;SMAP270;Putative uncharacterized protein;Nuclear receptor corepressor 2;Silencing mediator of retinoic acid and thyroid hormone receptor;Thyroid-, retinoic-acid-receptor-associated corepressor;T…	NCOR2;CTG26;NCOR2;CTG26	nuclear receptor co-repressor 2 isoform 1;Putative uncharacterized protein;nuclear receptor co-repressor 2 isoform 2	Q9Y618-1;Q9Y618;Q9BT61;Q9Y618-2;Q56D06	ENST00000356219;ENST00000397355;ENST00000405201;ENST00000356219;ENST00000404121;ENST00000405201;ENST00000356219;ENST00000397355;ENST00000405201	PF00249;PF00249	Myb_DNA-binding;Myb_DNA-binding	Myb-like DNA-binding domain;Myb-like DNA-binding domain	1KKQ;1R2B;1XC5;2GPV;2ODD;1KKQ;1R2B;1XC5;2GPV;2ODD	GO:0005634;GO:0043226;GO:0043227;GO:0043229;GO:0043231;GO:0044424;GO:0044464;GO:0005634;GO:0043226;GO:0043227;GO:0043229;GO:0043231;GO:0044424;GO:0044464	nucleus;organelle;membrane-bounded organelle;intracellular organelle;intracellular membrane-bounded organelle;intracellular part;cell part;nucleus;organelle;membrane-bounded organelle;intracellular organelle;intracellular membrane-bounded organelle	GO:0003676;GO:0003677;GO:0003712;GO:0003714;GO:0005102;GO:0005112;GO:0005488;GO:0005515;GO:0008134;GO:0016564;GO:0030528;GO:0003676;GO:0003677;GO:0003712;GO:0003714;GO:0005102;GO:0005112;GO:0005488;GO:0005515;GO:0008134;GO:0016564;GO:0030528	nucleic acid binding;DNA binding;transcription cofactor activity;transcription corepressor activity;receptor binding;Notch binding;binding;protein binding;transcription factor binding;transcription repressor activity;transcription regulator activity	GO:0000122;GO:0006139;GO:0006350;GO:0006355;GO:0006357;GO:0006807;GO:0008152;GO:0009058;GO:0009059;GO:0009889;GO:0009890;GO:0009892;GO:0009987;GO:0010468;GO:0010551;GO:0010553;GO:0010556;GO:0010558;GO:0010605;GO:0010629;GO:0016481;GO:0019219;GO:0019222;GO:0031323;GO:0031324;GO:0031326;GO:0031327;GO:0032582;GO:0032583;GO:0034645;GO:0034960;GO:0034961;GO:0043170;GO:0043283;GO:0043284;GO:0044237;GO:…	negative regulation of transcription from RNA polymerase II promoter;nucleobase, nucleoside, nucleotide and nucleic acid metabolic process;transcription;regulation of transcription, DNA-dependent;regulation of transcription from RNA polymerase II promoter					0.316585	0	0.14759	-5.38935	0.107298	13.62	45.77	0.161936	-6.86141	1.90682e-06	31.84	77.961
88	65	2068	2068		7964	8846;8847;8848	31434	73336	o100702_RD463HSLCi_55	7625	31438	73342	o100806_RD463HCLSa_51i	7613	IPI00001735;IPI00219555;IPI00878336	IPI00001735	IPI00001735	Nuclear receptor corepressor 2;Silencing mediator of retinoic acid and thyroid hormone receptor;Thyroid-, retinoic-acid-receptor-associated corepressor;T3 receptor-associating factor;CTG repeat protein 26;SMAP270;Putative uncharacterized protein;Nuclear receptor corepressor 2;Silencing mediator of retinoic acid and thyroid hormone receptor;Thyroid-, retinoic-acid-receptor-associated corepressor;T…	NCOR2;CTG26;NCOR2;CTG26	nuclear receptor co-repressor 2 isoform 1;Putative uncharacterized protein;nuclear receptor co-repressor 2 isoform 2	Q9Y618-1;Q9Y618;Q9BT61;Q9Y618-2;Q56D06	ENST00000356219;ENST00000397355;ENST00000405201;ENST00000356219;ENST00000404121;ENST00000405201;ENST00000356219;ENST00000397355;ENST00000405201	PF00249;PF00249	Myb_DNA-binding;Myb_DNA-binding	Myb-like DNA-binding domain;Myb-like DNA-binding domain	1KKQ;1R2B;1XC5;2GPV;2ODD;1KKQ;1R2B;1XC5;2GPV;2ODD	GO:0005634;GO:0043226;GO:0043227;GO:0043229;GO:0043231;GO:0044424;GO:0044464;GO:0005634;GO:0043226;GO:0043227;GO:0043229;GO:0043231;GO:0044424;GO:0044464	nucleus;organelle;membrane-bounded organelle;intracellular organelle;intracellular membrane-bounded organelle;intracellular part;cell part;nucleus;organelle;membrane-bounded organelle;intracellular organelle;intracellular membrane-bounded organelle	GO:0003676;GO:0003677;GO:0003712;GO:0003714;GO:0005102;GO:0005112;GO:0005488;GO:0005515;GO:0008134;GO:0016564;GO:0030528;GO:0003676;GO:0003677;GO:0003712;GO:0003714;GO:0005102;GO:0005112;GO:0005488;GO:0005515;GO:0008134;GO:0016564;GO:0030528	nucleic acid binding;DNA binding;transcription cofactor activity;transcription corepressor activity;receptor binding;Notch binding;binding;protein binding;transcription factor binding;transcription repressor activity;transcription regulator activity	GO:0000122;GO:0006139;GO:0006350;GO:0006355;GO:0006357;GO:0006807;GO:0008152;GO:0009058;GO:0009059;GO:0009889;GO:0009890;GO:0009892;GO:0009987;GO:0010468;GO:0010551;GO:0010553;GO:0010556;GO:0010558;GO:0010605;GO:0010629;GO:0016481;GO:0019219;GO:0019222;GO:0031323;GO:0031324;GO:0031326;GO:0031327;GO:0032582;GO:0032583;GO:0034645;GO:0034960;GO:0034961;GO:0043170;GO:0043283;GO:0043284;GO:0044237;GO:…	negative regulation of transcription from RNA polymerase II promoter;nucleobase, nucleoside, nucleotide and nucleic acid metabolic process;transcription;regulation of transcription, DNA-dependent;regulation of transcription from RNA polymerase II promoter					0.316585	0	0.14759	-5.38935	0.107298	13.62	45.77	0.0354388	-13.46	1.90682e-06	31.84	77.961
4028	65	1390	1390		1706	1873	6850	16075	o100802_RD463HCLSa_51i	6023	6850	16075	o100802_RD463HCLSa_51i	6023	IPI00001735;IPI00219555;IPI00878336;IPI00878158	IPI00001735	IPI00001735	Nuclear receptor corepressor 2;Silencing mediator of retinoic acid and thyroid hormone receptor;Thyroid-, retinoic-acid-receptor-associated corepressor;T3 receptor-associating factor;CTG repeat protein 26;SMAP270;Putative uncharacterized protein;Nuclear receptor corepressor 2;Silencing mediator of retinoic acid and thyroid hormone receptor;Thyroid-, retinoic-acid-receptor-associated corepressor;T…	NCOR2;CTG26;NCOR2;CTG26;NCOR2;CTG26	nuclear receptor co-repressor 2 isoform 1;Putative uncharacterized protein;nuclear receptor co-repressor 2 isoform 2;Nuclear receptor co-repressor 2 variant	Q9Y618-1;Q9Y618;Q9BT61;Q9Y618-2;Q56D06;Q59GM0	ENST00000356219;ENST00000397355;ENST00000405201;ENST00000356219;ENST00000404121;ENST00000405201;ENST00000356219;ENST00000397355;ENST00000405201;ENST00000356219;ENST00000397355;ENST00000405201	PF00249;PF00249;PF00249	Myb_DNA-binding;Myb_DNA-binding;Myb_DNA-binding	Myb-like DNA-binding domain;Myb-like DNA-binding domain;Myb-like DNA-binding domain	1KKQ;1R2B;1XC5;2GPV;2ODD;1KKQ;1R2B;1XC5;2GPV;2ODD;1KKQ;1R2B;1XC5;2GPV;2ODD	GO:0005634;GO:0043226;GO:0043227;GO:0043229;GO:0043231;GO:0044424;GO:0044464;GO:0005634;GO:0043226;GO:0043227;GO:0043229;GO:0043231;GO:0044424;GO:0044464;GO:0005634;GO:0043226;GO:0043227;GO:0043229;GO:0043231;GO:0044424;GO:0044464	nucleus;organelle;membrane-bounded organelle;intracellular organelle;intracellular membrane-bounded organelle;intracellular part;cell part;nucleus;organelle;membrane-bounded organelle;intracellular organelle;intracellular membrane-bounded organelle	GO:0003676;GO:0003677;GO:0003712;GO:0003714;GO:0005102;GO:0005112;GO:0005488;GO:0005515;GO:0008134;GO:0016564;GO:0030528;GO:0003676;GO:0003677;GO:0003712;GO:0003714;GO:0005102;GO:0005112;GO:0005488;GO:0005515;GO:0008134;GO:0016564;GO:0030528;GO:0003676;GO:0003677;GO:0003712;GO:0003714;GO:0005102;GO:0005112;GO:0005488;GO:0005515;GO:0008134;GO:0016564;GO:0030528	nucleic acid binding;DNA binding;transcription cofactor activity;transcription corepressor activity;receptor binding;Notch binding;binding;protein binding;transcription factor binding;transcription repressor activity;transcription regulator activity	GO:0000122;GO:0006139;GO:0006350;GO:0006355;GO:0006357;GO:0006807;GO:0008152;GO:0009058;GO:0009059;GO:0009889;GO:0009890;GO:0009892;GO:0009987;GO:0010468;GO:0010551;GO:0010553;GO:0010556;GO:0010558;GO:0010605;GO:0010629;GO:0016481;GO:0019219;GO:0019222;GO:0031323;GO:0031324;GO:0031326;GO:0031327;GO:0032582;GO:0032583;GO:0034645;GO:0034960;GO:0034961;GO:0043170;GO:0043283;GO:0043284;GO:0044237;GO:…	negative regulation of transcription from RNA polymerase II promoter;nucleobase, nucleoside, nucleotide and nucleic acid metabolic process;transcription;regulation of transcription, DNA-dependent;regulation of transcription from RNA polymerase II promoter					0.999971	48.4487	0.999971	48.4487	0.0188991	17.65	56.495	0.998899	31.1469	0.267822	13.83	41.668
89	66	517	517	Phosphoserine	1649	1808	6663	15664	o101004_RD463HCLSb_i39	3631	6661	15655	o100702_RD463HSLCi_39	5964	IPI00001738	IPI00001738	IPI00001738	Nuclear pore complex protein Nup88;Nucleoporin Nup88;88 kDa nuclear pore complex protein	NUP88	Nuclear pore complex protein Nup88	Q99567;B4DP20	ENST00000225696	PF10168	Nup88	Nuclear pore component		GO:0005643;GO:0005829;GO:0032991;GO:0043234;GO:0044422;GO:0044424;GO:0044425;GO:0044428;GO:0044444;GO:0044446;GO:0044464;GO:0046930	nuclear pore;cytosol;macromolecular complex;protein complex;organelle part;intracellular part;membrane part;nuclear part;cytoplasmic part;intracellular organelle part;cell part;pore complex	GO:0005215	transporter activity	GO:0006810;GO:0006886;GO:0009987;GO:0015031;GO:0015931;GO:0045184;GO:0046907;GO:0050657;GO:0050658;GO:0051028;GO:0051234;GO:0051236;GO:0051649;GO:0055085;GO:0065002	transport;intracellular protein transport;cellular process;protein transport;nucleobase, nucleoside, nucleotide and nucleic acid transport;establishment of protein localization;intracellular transport;nucleic acid transport;RNA transport;mRNA transport	hsa:4927				1	136.961	1	136.961	7.59626e-17	39.43	136.96						1
90	68	552	552	Phosphoserine	6228	6893	25070	58419	o100802_RD463HCLSa_43i	8966	25070	58419	o100802_RD463HCLSa_43i	8966	IPI00001780;IPI00428464	IPI00001780	IPI00001780	Ubiquitin carboxyl-terminal hydrolase 16;Ubiquitin thioesterase 16;Ubiquitin-specific-processing protease 16;Deubiquitinating enzyme 16;Ubiquitin-processing protease UBP-M;Ubiquitin carboxyl-terminal hydrolase 16;Ubiquitin thioesterase 16;Ubiquitin-specific-processing protease 16;Deubiquitinating enzyme 16;Ubiquitin-processing protease UBP-M	USP16;MSTP039;USP16;MSTP039	Ubiquitin carboxyl-terminal hydrolase 16;ubiquitin specific protease 16 isoform b	Q9Y5T5;Q53GP7;Q53HA0;Q5VKN8;B3KN13;B4DFV8;B4DUS4;B4DY37;Q9H3E6	ENST00000334352;ENST00000399976;ENST00000334352;ENST00000399976	PF00443;PF02148;PF00443;PF02148	UCH;zf-UBP;UCH;zf-UBP	Ubiquitin carboxyl-terminal hydrolase;Zn-finger in ubiquitin-hydrolases and other protein;Ubiquitin carboxyl-terminal hydrolase;Zn-finger in ubiquitin-hydrolases and other protein	2I50;2I50	GO:0005634;GO:0005737;GO:0043226;GO:0043227;GO:0043229;GO:0043231;GO:0044424;GO:0044464;GO:0005634;GO:0005737;GO:0043226;GO:0043227;GO:0043229;GO:0043231;GO:0044424;GO:0044464	nucleus;cytoplasm;organelle;membrane-bounded organelle;intracellular organelle;intracellular membrane-bounded organelle;intracellular part;cell part;nucleus;cytoplasm;organelle;membrane-bounded organelle;intracellular organelle	GO:0003712;GO:0003713;GO:0003824;GO:0004175;GO:0004197;GO:0004221;GO:0004843;GO:0005488;GO:0005515;GO:0008134;GO:0008233;GO:0008234;GO:0008270;GO:0016563;GO:0016787;GO:0016788;GO:0016790;GO:0019783;GO:0030528;GO:0032182;GO:0042393;GO:0043130;GO:0043167;GO:0043169;GO:0046872;GO:0046914;GO:0070011;GO:0003712;GO:0003713;GO:0003824;GO:0004175;GO:0004197;GO:0004221;GO:0004843;GO:0005488;GO:0005515;GO:…	transcription cofactor activity;transcription coactivator activity;catalytic activity;endopeptidase activity;cysteine-type endopeptidase activity;ubiquitin thiolesterase activity;ubiquitin-specific protease activity;binding;protein binding	GO:0000280;GO:0006139;GO:0006325;GO:0006350;GO:0006355;GO:0006461;GO:0006464;GO:0006508;GO:0006511;GO:0006807;GO:0006996;GO:0007067;GO:0008152;GO:0009056;GO:0009057;GO:0009058;GO:0009059;GO:0009889;GO:0009891;GO:0009893;GO:0009987;GO:0010468;GO:0010556;GO:0010557;GO:0010604;GO:0010628;GO:0010926;GO:0016043;GO:0016568;GO:0016569;GO:0016570;GO:0016578;GO:0016579;GO:0019219;GO:0019222;GO:0019538;GO:…	nuclear division;nucleobase, nucleoside, nucleotide and nucleic acid metabolic process;chromatin organization;transcription;regulation of transcription, DNA-dependent;protein complex assembly;protein modification process;proteolysis	hsa:10600;hsa:10600			K11844	0.990526	23.2177	0.990526	23.2177	1.55105e-31	70.49	171.16
91	69	1202	1202	Phosphoserine	1607	1762	6531	15361	o101004_RD463HCLSb_i51	3883	6531	15361	o101004_RD463HCLSb_i51	3883	IPI00001813;IPI00827706	IPI00001813	IPI00001813	PHD and RING finger domain-containing protein 1;PHD and RING finger domain-containing protein 1	PHRF1;KIAA1542;PHRF1;KIAA1542	Isoform 1 of PHD and RING finger domain-containing protein 1;Isoform 2 of PHD and RING finger domain-containing protein 1	Q9P1Y6-1;Q9P1Y6;Q9P1Y6-2	ENST00000264555;ENST00000264555	PF00628;PF00097;PF00628;PF00097	PHD;zf-C3HC4;PHD;zf-C3HC4	PHD-finger;Zinc finger, C3HC4 type (RING finger);PHD-finger;Zinc finger, C3HC4 type (RING finger)				GO:0005488;GO:0005515;GO:0008270;GO:0019899;GO:0043167;GO:0043169;GO:0046872;GO:0046914;GO:0070063;GO:0005488;GO:0005515;GO:0008270;GO:0019899;GO:0043167;GO:0043169;GO:0046872;GO:0046914;GO:0070063	binding;protein binding;zinc ion binding;enzyme binding;ion binding;cation binding;metal ion binding;transition metal ion binding;RNA polymerase binding;binding;protein binding;zinc ion binding;enzyme binding;ion binding;cation binding;metal ion binding			hsa:57661;hsa:57661				0.999919	40.9265											0.999919
92	69	915	915	Phosphoserine	2498;5450	2722;5981	21965	51688	o100802_RD463HCLSa_55i	5293	21965	51688	o100802_RD463HCLSa_55i	5293	IPI00001813;IPI00827706	IPI00001813	IPI00001813	PHD and RING finger domain-containing protein 1;PHD and RING finger domain-containing protein 1	PHRF1;KIAA1542;PHRF1;KIAA1542	Isoform 1 of PHD and RING finger domain-containing protein 1;Isoform 2 of PHD and RING finger domain-containing protein 1	Q9P1Y6-1;Q9P1Y6;Q9P1Y6-2	ENST00000264555;ENST00000264555	PF00628;PF00097;PF00628;PF00097	PHD;zf-C3HC4;PHD;zf-C3HC4	PHD-finger;Zinc finger, C3HC4 type (RING finger);PHD-finger;Zinc finger, C3HC4 type (RING finger)				GO:0005488;GO:0005515;GO:0008270;GO:0019899;GO:0043167;GO:0043169;GO:0046872;GO:0046914;GO:0070063;GO:0005488;GO:0005515;GO:0008270;GO:0019899;GO:0043167;GO:0043169;GO:0046872;GO:0046914;GO:0070063	binding;protein binding;zinc ion binding;enzyme binding;ion binding;cation binding;metal ion binding;transition metal ion binding;RNA polymerase binding;binding;protein binding;zinc ion binding;enzyme binding;ion binding;cation binding;metal ion binding			hsa:57661;hsa:57661				0.999167	30.7911	0.999167	30.7911	4.94965e-13	36.03	97.159	0.994609	22.6599	2.35881e-10	39.66	89.028	0.0223067
93	69	867	867	Phosphoserine	9014;9015	10019;10020	35610	83284	o101004_RD463HCLSb_i39	2060	35614	83292	o100806_RD463HCLSa_49i	6318	IPI00001813;IPI00827706	IPI00001813	IPI00001813	PHD and RING finger domain-containing protein 1;PHD and RING finger domain-containing protein 1	PHRF1;KIAA1542;PHRF1;KIAA1542	Isoform 1 of PHD and RING finger domain-containing protein 1;Isoform 2 of PHD and RING finger domain-containing protein 1	Q9P1Y6-1;Q9P1Y6;Q9P1Y6-2	ENST00000264555;ENST00000264555	PF00628;PF00097;PF00628;PF00097	PHD;zf-C3HC4;PHD;zf-C3HC4	PHD-finger;Zinc finger, C3HC4 type (RING finger);PHD-finger;Zinc finger, C3HC4 type (RING finger)				GO:0005488;GO:0005515;GO:0008270;GO:0019899;GO:0043167;GO:0043169;GO:0046872;GO:0046914;GO:0070063;GO:0005488;GO:0005515;GO:0008270;GO:0019899;GO:0043167;GO:0043169;GO:0046872;GO:0046914;GO:0070063	binding;protein binding;zinc ion binding;enzyme binding;ion binding;cation binding;metal ion binding;transition metal ion binding;RNA polymerase binding;binding;protein binding;zinc ion binding;enzyme binding;ion binding;cation binding;metal ion binding			hsa:57661;hsa:57661				0.999752	36.0896	0.960803	14.9365	2.05026e-09	64.7	121.73	0.99954	34.7617	5.77361e-30	73.37	167.35	0.999752
94	69	973	973	Phosphoserine	9483	10526	37443	87614	o101004_RD463HCLSb_i47	5879	37443	87614	o101004_RD463HCLSb_i47	5879	IPI00001813;IPI00827706	IPI00001813	IPI00001813	PHD and RING finger domain-containing protein 1;PHD and RING finger domain-containing protein 1	PHRF1;KIAA1542;PHRF1;KIAA1542	Isoform 1 of PHD and RING finger domain-containing protein 1;Isoform 2 of PHD and RING finger domain-containing protein 1	Q9P1Y6-1;Q9P1Y6;Q9P1Y6-2	ENST00000264555;ENST00000264555	PF00628;PF00097;PF00628;PF00097	PHD;zf-C3HC4;PHD;zf-C3HC4	PHD-finger;Zinc finger, C3HC4 type (RING finger);PHD-finger;Zinc finger, C3HC4 type (RING finger)				GO:0005488;GO:0005515;GO:0008270;GO:0019899;GO:0043167;GO:0043169;GO:0046872;GO:0046914;GO:0070063;GO:0005488;GO:0005515;GO:0008270;GO:0019899;GO:0043167;GO:0043169;GO:0046872;GO:0046914;GO:0070063	binding;protein binding;zinc ion binding;enzyme binding;ion binding;cation binding;metal ion binding;transition metal ion binding;RNA polymerase binding;binding;protein binding;zinc ion binding;enzyme binding;ion binding;cation binding;metal ion binding			hsa:57661;hsa:57661				0.999966	44.6664	0.984952	18.1592	1.91469e-25	45.18	123.3	0.143816	-7.7476	0.000496471	52.47	80.066	0.999966
4029	69	917	917	Phosphothreonine	2498;5450	2722;5981	9652	22500	o101004_RD463HCLSb_i57	3100	21965	51688	o100802_RD463HCLSa_55i	5293	IPI00001813;IPI00827706	IPI00001813	IPI00001813	PHD and RING finger domain-containing protein 1;PHD and RING finger domain-containing protein 1	PHRF1;KIAA1542;PHRF1;KIAA1542	Isoform 1 of PHD and RING finger domain-containing protein 1;Isoform 2 of PHD and RING finger domain-containing protein 1	Q9P1Y6-1;Q9P1Y6;Q9P1Y6-2	ENST00000264555;ENST00000264555	PF00628;PF00097;PF00628;PF00097	PHD;zf-C3HC4;PHD;zf-C3HC4	PHD-finger;Zinc finger, C3HC4 type (RING finger);PHD-finger;Zinc finger, C3HC4 type (RING finger)				GO:0005488;GO:0005515;GO:0008270;GO:0019899;GO:0043167;GO:0043169;GO:0046872;GO:0046914;GO:0070063;GO:0005488;GO:0005515;GO:0008270;GO:0019899;GO:0043167;GO:0043169;GO:0046872;GO:0046914;GO:0070063	binding;protein binding;zinc ion binding;enzyme binding;ion binding;cation binding;metal ion binding;transition metal ion binding;RNA polymerase binding;binding;protein binding;zinc ion binding;enzyme binding;ion binding;cation binding;metal ion binding			hsa:57661;hsa:57661				0.977687	16.4177	0.810829	6.33348	4.94965e-13	36.03	97.159	0.798147	7.09422	2.35881e-10	39.66	89.028	0.977687
4030	69	981	981		9483	10526	37442	87613	o100806_RD463HCLSa_47i	9860	37443	87614	o101004_RD463HCLSb_i47	5879	IPI00001813;IPI00827706	IPI00001813	IPI00001813	PHD and RING finger domain-containing protein 1;PHD and RING finger domain-containing protein 1	PHRF1;KIAA1542;PHRF1;KIAA1542	Isoform 1 of PHD and RING finger domain-containing protein 1;Isoform 2 of PHD and RING finger domain-containing protein 1	Q9P1Y6-1;Q9P1Y6;Q9P1Y6-2	ENST00000264555;ENST00000264555	PF00628;PF00097;PF00628;PF00097	PHD;zf-C3HC4;PHD;zf-C3HC4	PHD-finger;Zinc finger, C3HC4 type (RING finger);PHD-finger;Zinc finger, C3HC4 type (RING finger)				GO:0005488;GO:0005515;GO:0008270;GO:0019899;GO:0043167;GO:0043169;GO:0046872;GO:0046914;GO:0070063;GO:0005488;GO:0005515;GO:0008270;GO:0019899;GO:0043167;GO:0043169;GO:0046872;GO:0046914;GO:0070063	binding;protein binding;zinc ion binding;enzyme binding;ion binding;cation binding;metal ion binding;transition metal ion binding;RNA polymerase binding;binding;protein binding;zinc ion binding;enzyme binding;ion binding;cation binding;metal ion binding			hsa:57661;hsa:57661				0.856183	7.7476	0.0150485	-18.1592	1.91469e-25	45.18	123.3	0.856183	7.7476	0.000496471	52.47	80.066	3.41463e-05
95	70	71	71	Phosphoserine	3794	4163	15149	35715	o100806_RD463HCLSa_33i	6016	15151	35719	o101004_RD463HCLSb_i33	2588	IPI00002135;IPI00908659;IPI00383480	IPI00002135	IPI00002135	Transforming acidic coiled-coil-containing protein 3;ERIC-1;cDNA FLJ60965, highly similar to Transforming acidic coiled-coil-containing protein 3;Erythropoietin induced cDNA-1 transcript variant 2	TACC3;ERIC1;ERIC-1s	Transforming acidic coiled-coil-containing protein 3;cDNA FLJ60965, highly similar to Transforming acidic coiled-coil-containing protein 3;Erythropoietin induced cDNA-1 transcript variant 2	Q9Y6A5;Q2NKK4;B4DYJ1;B4E355;Q8IX09	ENST00000313288;ENST00000313288;ENST00000343760	PF05010	TACC	Transforming acidic coiled-coil-containing protein (TACC)		GO:0005737;GO:0044424;GO:0044464	cytoplasm;intracellular part;cell part	GO:0005488;GO:0005515;GO:0019904	binding;protein binding;protein domain specific binding	GO:0000226;GO:0006950;GO:0006996;GO:0007010;GO:0007017;GO:0007051;GO:0009987;GO:0016043;GO:0021987;GO:0022008;GO:0022027;GO:0030097;GO:0030953;GO:0031122;GO:0032386;GO:0032387;GO:0032502;GO:0032507;GO:0032879;GO:0032880;GO:0032886;GO:0033157;GO:0042306;GO:0042308;GO:0042990;GO:0042992;GO:0042994;GO:0045185;GO:0046822;GO:0046823;GO:0048468;GO:0048513;GO:0048519;GO:0048534;GO:0048856;GO:0048869;GO:…	microtubule cytoskeleton organization;response to stress;organelle organization;cytoskeleton organization;microtubule-based process;spindle organization;cellular process;cellular component organization;cerebral cortex development;neurogenesis	hsa:10460				0.999426	34.2135	0.995692	24.523	0.228094	14.76	49.587	0.999426	34.2135	0.0348324	21.46	69.555	0.996982
96	71	227	227	Phosphoserine	1812	1987;1988	7280	17171	o101004_RD463HCLSb_i51	3918	7280	17171	o101004_RD463HCLSb_i51	3918	IPI00002186	IPI00002186	IPI00002186	Brefeldin A-inhibited guanine nucleotide-exchange protein 2	ARFGEF2;ARFGEP2;BIG2	Brefeldin A-inhibited guanine nucleotide-exchange protein 2	Q9Y6D5;B3KMT7;B4DYN7;Q59FR3;Q86TH5	ENST00000371917	PF09324;PF01369	DUF1981;Sec7	Domain of unknown function (DUF1981);Sec7 domain		GO:0000139;GO:0005829;GO:0016020;GO:0031090;GO:0044422;GO:0044424;GO:0044431;GO:0044444;GO:0044446;GO:0044464	Golgi membrane;cytosol;membrane;organelle membrane;organelle part;intracellular part;Golgi apparatus part;cytoplasmic part;intracellular organelle part;cell part	GO:0005083;GO:0005085;GO:0005086;GO:0030234;GO:0030695;GO:0060589	small GTPase regulator activity;guanyl-nucleotide exchange factor activity;ARF guanyl-nucleotide exchange factor activity;enzyme regulator activity;GTPase regulator activity;nucleoside-triphosphatase regulator activity	GO:0006810;GO:0006887;GO:0007154;GO:0007165;GO:0007242;GO:0009966;GO:0009987;GO:0010646;GO:0016192;GO:0032012;GO:0032940;GO:0046578;GO:0046903;GO:0050789;GO:0050794;GO:0051056;GO:0051234;GO:0051649;GO:0065007	transport;exocytosis;cell communication;signal transduction;intracellular signaling cascade;regulation of signal transduction;cellular process;regulation of cell communication;vesicle-mediated transport;regulation of ARF protein signal transduction	hsa:10564				1	146.165	1	84.5339	1.7332e-39	33.19	152.11	1	136.06	2.41363e-53	48.19	181.14	1
97	72	1569	1569	Phosphoserine	8647	9615	34092	79641	o101004_RD463HCLSb_i47	3465	34092	79641	o101004_RD463HCLSb_i47	3465	IPI00002188	IPI00002188	IPI00002188	Brefeldin A-inhibited guanine nucleotide-exchange protein 1;p200 ARF-GEP1;p200 ARF guanine nucleotide exchange factor	ARFGEF1;ARFGEP1;BIG1	Brefeldin A-inhibited guanine nucleotide-exchange protein 1	Q9Y6D6;B3KMS9;Q59FY5	ENST00000262215	PF09324;PF01369	DUF1981;Sec7	Domain of unknown function (DUF1981);Sec7 domain		GO:0005622;GO:0044464	intracellular;cell part	GO:0005083;GO:0005085;GO:0005086;GO:0005488;GO:0005515;GO:0008092;GO:0017022;GO:0030234;GO:0030695;GO:0060589	small GTPase regulator activity;guanyl-nucleotide exchange factor activity;ARF guanyl-nucleotide exchange factor activity;binding;protein binding;cytoskeletal protein binding;myosin binding;enzyme regulator activity;GTPase regulator activity	GO:0006810;GO:0006887;GO:0009966;GO:0009987;GO:0010646;GO:0016192;GO:0032012;GO:0032940;GO:0046578;GO:0046903;GO:0050789;GO:0050794;GO:0051056;GO:0051234;GO:0051649;GO:0065007	transport;exocytosis;regulation of signal transduction;cellular process;regulation of cell communication;vesicle-mediated transport;regulation of ARF protein signal transduction;secretion by cell;regulation of Ras protein signal transduction;secretion	hsa:10565				1	97.498	1	88.5585	2.19281e-20	47.07	147.5	1	86.695	2.45621e-10	44.43	120.67	1
98	73	62	62	Phosphoserine	6511	7207	26119	60837	o100702_RD463HSLCi_51	7202	26120	60840	o101004_RD463HCLSb_i51	4339	IPI00002214;IPI00789457	IPI00002214	IPI00002214	Importin subunit alpha-2;Karyopherin subunit alpha-2;SRP1-alpha;RAG cohort protein 1;Karyopherin alpha 2 (RAG cohort 1, importin alpha 1)	KPNA2;RCH1;SRP1;KPNA2	Importin subunit alpha-2;Karyopherin alpha 2	P52292;A8K7D9;Q53YE3;Q6NVW7;Q7Z726	ENST00000330459;ENST00000400873;ENST00000330459;ENST00000400873	PF00514;PF01749;PF00514;PF01749	Arm;IBB;Arm;IBB	Armadillo/beta-catenin-like repeat;Importin beta binding domain;Armadillo/beta-catenin-like repeat;Importin beta binding domain	1EFX;1QGK;1QGR	GO:0005643;GO:0005654;GO:0005737;GO:0032991;GO:0043234;GO:0044422;GO:0044424;GO:0044425;GO:0044428;GO:0044446;GO:0044464;GO:0046930;GO:0005643;GO:0005737;GO:0032991;GO:0043234;GO:0044422;GO:0044424;GO:0044425;GO:0044428;GO:0044446;GO:0044464;GO:0046930	nuclear pore;nucleoplasm;cytoplasm;macromolecular complex;protein complex;organelle part;intracellular part;membrane part;nuclear part;intracellular organelle part;cell part;pore complex;nuclear pore;cytoplasm;macromolecular complex;protein complex	GO:0005048;GO:0005215;GO:0005488;GO:0005515;GO:0008139;GO:0008565;GO:0022892;GO:0042277;GO:0005215;GO:0005488;GO:0008565;GO:0022892	signal sequence binding;transporter activity;binding;protein binding;nuclear localization sequence binding;protein transporter activity;substrate-specific transporter activity;peptide binding;transporter activity;binding;protein transporter activity	GO:0000018;GO:0000072;GO:0000085;GO:0006139;GO:0006259;GO:0006605;GO:0006606;GO:0006607;GO:0006807;GO:0006810;GO:0006886;GO:0006913;GO:0007017;GO:0008152;GO:0009987;GO:0015031;GO:0017038;GO:0019219;GO:0019222;GO:0022402;GO:0022403;GO:0031323;GO:0034960;GO:0043170;GO:0043283;GO:0044237;GO:0044238;GO:0044260;GO:0044419;GO:0045184;GO:0046907;GO:0050789;GO:0050794;GO:0051052;GO:0051169;GO:0051170;GO:…	regulation of DNA recombination;M phase specific microtubule process;G2 phase of mitotic cell cycle;nucleobase, nucleoside, nucleotide and nucleic acid metabolic process;DNA metabolic process;protein targeting;protein import into nucleus	hsa:3838;hsa:728860				0.997916	26.8071											0.944819
102	78	629	629	Phosphoserine	176;1542	187;1690	6317	14843	o101004_RD463HCLSb_i45	6774	6317	14843	o101004_RD463HCLSb_i45	6774	IPI00002349	IPI00002349	IPI00002349	Nuclear fragile X mental retardation-interacting protein 2;FMRP-interacting protein 2;82 kDa FMRP-interacting protein;Cell proliferation-inducing gene 1 protein	NUFIP2;KIAA1321;PIG1	Nuclear fragile X mental retardation-interacting protein 2	Q7Z417;A1L3A7	ENST00000225388					GO:0005634;GO:0005840;GO:0030529;GO:0032991;GO:0042788;GO:0043226;GO:0043227;GO:0043228;GO:0043229;GO:0043231;GO:0043232;GO:0044424;GO:0044444;GO:0044464	nucleus;ribosome;ribonucleoprotein complex;macromolecular complex;polysomal ribosome;organelle;membrane-bounded organelle;non-membrane-bounded organelle;intracellular organelle;intracellular membrane-bounded organelle	GO:0003676;GO:0003723;GO:0005488;GO:0005515	nucleic acid binding;RNA binding;binding;protein binding			hsa:57532				0.992994	21.5152											0.992994
103	78	572	572	Phosphoserine	1081;7375;9351	1183;8156;10384	29079	67584	o100802_RD463HCLSa_41i	7373	29082	67597	o101004_RD463HCLSb_i39	5134	IPI00002349	IPI00002349	IPI00002349	Nuclear fragile X mental retardation-interacting protein 2;FMRP-interacting protein 2;82 kDa FMRP-interacting protein;Cell proliferation-inducing gene 1 protein	NUFIP2;KIAA1321;PIG1	Nuclear fragile X mental retardation-interacting protein 2	Q7Z417;A1L3A7	ENST00000225388					GO:0005634;GO:0005840;GO:0030529;GO:0032991;GO:0042788;GO:0043226;GO:0043227;GO:0043228;GO:0043229;GO:0043231;GO:0043232;GO:0044424;GO:0044444;GO:0044464	nucleus;ribosome;ribonucleoprotein complex;macromolecular complex;polysomal ribosome;organelle;membrane-bounded organelle;non-membrane-bounded organelle;intracellular organelle;intracellular membrane-bounded organelle	GO:0003676;GO:0003723;GO:0005488;GO:0005515	nucleic acid binding;RNA binding;binding;protein binding			hsa:57532				0.999637	34.3972	0.999637	34.3972	7.91391e-12	30.05	127.93	0.843264	7.35229	0.0015235	14.24	67.899	0.996368
104	78	652	652	Phosphoserine	6145	6806	24761	57711	o101004_RD463HCLSb_i37	6134	24761	57711	o101004_RD463HCLSb_i37	6134	IPI00002349	IPI00002349	IPI00002349	Nuclear fragile X mental retardation-interacting protein 2;FMRP-interacting protein 2;82 kDa FMRP-interacting protein;Cell proliferation-inducing gene 1 protein	NUFIP2;KIAA1321;PIG1	Nuclear fragile X mental retardation-interacting protein 2	Q7Z417;A1L3A7	ENST00000225388					GO:0005634;GO:0005840;GO:0030529;GO:0032991;GO:0042788;GO:0043226;GO:0043227;GO:0043228;GO:0043229;GO:0043231;GO:0043232;GO:0044424;GO:0044444;GO:0044464	nucleus;ribosome;ribonucleoprotein complex;macromolecular complex;polysomal ribosome;organelle;membrane-bounded organelle;non-membrane-bounded organelle;intracellular organelle;intracellular membrane-bounded organelle	GO:0003676;GO:0003723;GO:0005488;GO:0005515	nucleic acid binding;RNA binding;binding;protein binding			hsa:57532				0.999999	62.8088											0.999999
105	78	112	112	Phosphoserine	6327	7003	25428	59257	o101004_RD463HCLSb_i49	3621	25428	59257	o101004_RD463HCLSb_i49	3621	IPI00002349	IPI00002349	IPI00002349	Nuclear fragile X mental retardation-interacting protein 2;FMRP-interacting protein 2;82 kDa FMRP-interacting protein;Cell proliferation-inducing gene 1 protein	NUFIP2;KIAA1321;PIG1	Nuclear fragile X mental retardation-interacting protein 2	Q7Z417;A1L3A7	ENST00000225388					GO:0005634;GO:0005840;GO:0030529;GO:0032991;GO:0042788;GO:0043226;GO:0043227;GO:0043228;GO:0043229;GO:0043231;GO:0043232;GO:0044424;GO:0044444;GO:0044464	nucleus;ribosome;ribonucleoprotein complex;macromolecular complex;polysomal ribosome;organelle;membrane-bounded organelle;non-membrane-bounded organelle;intracellular organelle;intracellular membrane-bounded organelle	GO:0003676;GO:0003723;GO:0005488;GO:0005515	nucleic acid binding;RNA binding;binding;protein binding			hsa:57532				0.999095	30.4317	0.998576	28.4589	1.1743e-60	68.97	211.62						0.999095
106	78	230	230		7177	7927	28311	65898	o101004_RD463HCLSb_i57	2559	28310	65893	o100806_RD463HCLSa_57i	4240	IPI00002349	IPI00002349	IPI00002349	Nuclear fragile X mental retardation-interacting protein 2;FMRP-interacting protein 2;82 kDa FMRP-interacting protein;Cell proliferation-inducing gene 1 protein	NUFIP2;KIAA1321;PIG1	Nuclear fragile X mental retardation-interacting protein 2	Q7Z417;A1L3A7	ENST00000225388					GO:0005634;GO:0005840;GO:0030529;GO:0032991;GO:0042788;GO:0043226;GO:0043227;GO:0043228;GO:0043229;GO:0043231;GO:0043232;GO:0044424;GO:0044444;GO:0044464	nucleus;ribosome;ribonucleoprotein complex;macromolecular complex;polysomal ribosome;organelle;membrane-bounded organelle;non-membrane-bounded organelle;intracellular organelle;intracellular membrane-bounded organelle	GO:0003676;GO:0003723;GO:0005488;GO:0005515	nucleic acid binding;RNA binding;binding;protein binding			hsa:57532				1	94.3214						1	103.484	2.19021e-05	43.43	103.48	1
4031	78	633	633		176;1542	187;1690	6316	14840	o100702_RD463HSLCi_45	10221	6317	14843	o101004_RD463HCLSb_i45	6774	IPI00002349	IPI00002349	IPI00002349	Nuclear fragile X mental retardation-interacting protein 2;FMRP-interacting protein 2;82 kDa FMRP-interacting protein;Cell proliferation-inducing gene 1 protein	NUFIP2;KIAA1321;PIG1	Nuclear fragile X mental retardation-interacting protein 2	Q7Z417;A1L3A7	ENST00000225388					GO:0005634;GO:0005840;GO:0030529;GO:0032991;GO:0042788;GO:0043226;GO:0043227;GO:0043228;GO:0043229;GO:0043231;GO:0043232;GO:0044424;GO:0044444;GO:0044464	nucleus;ribosome;ribonucleoprotein complex;macromolecular complex;polysomal ribosome;organelle;membrane-bounded organelle;non-membrane-bounded organelle;intracellular organelle;intracellular membrane-bounded organelle	GO:0003676;GO:0003723;GO:0005488;GO:0005515	nucleic acid binding;RNA binding;binding;protein binding			hsa:57532				0.806994	9.26131											7.41627e-07
4032	78	571	571		1081;7375;9351	1183;8156;10384	29078	67580	o100702_RD463HSLCi_41	7890	29082	67597	o101004_RD463HCLSb_i39	5134	IPI00002349	IPI00002349	IPI00002349	Nuclear fragile X mental retardation-interacting protein 2;FMRP-interacting protein 2;82 kDa FMRP-interacting protein;Cell proliferation-inducing gene 1 protein	NUFIP2;KIAA1321;PIG1	Nuclear fragile X mental retardation-interacting protein 2	Q7Z417;A1L3A7	ENST00000225388					GO:0005634;GO:0005840;GO:0030529;GO:0032991;GO:0042788;GO:0043226;GO:0043227;GO:0043228;GO:0043229;GO:0043231;GO:0043232;GO:0044424;GO:0044444;GO:0044464	nucleus;ribosome;ribonucleoprotein complex;macromolecular complex;polysomal ribosome;organelle;membrane-bounded organelle;non-membrane-bounded organelle;intracellular organelle;intracellular membrane-bounded organelle	GO:0003676;GO:0003723;GO:0005488;GO:0005515	nucleic acid binding;RNA binding;binding;protein binding			hsa:57532				0.932011	11.3698	0.809577	6.28541	7.91391e-12	30.05	127.93	0.901813	9.63069	0.0015235	14.24	67.899	0.900695
107	79	333	333	Phosphoserine	10586	11763	42096	98002	o101004_RD463HCLSb_i43	3810	42096	98002	o101004_RD463HCLSb_i43	3810	IPI00002374;IPI00796148	IPI00002374	IPI00002374	Microcephalin;cDNA FLJ57641, highly similar to Microcephalin	MCPH1;MCPH1	Microcephalin;cDNA FLJ57641, highly similar to Microcephalin	Q8NEM0;Q6R9U8;Q6RA50;Q6RA82;Q6RAB1;Q6RAB6;Q6RAI2;Q6RAP8;Q6RB57;Q6W7E0;Q6W7E3;Q6W7E4;Q6W7E5;B4DWW2;Q6RAQ8;Q6RAR7;Q6RAS0;Q6RAS1;Q6RAS2;Q6RAS3;Q6RAS6;Q6RAS8;Q6RAZ4;Q6RB59;Q6RB60;Q6RBC6;Q6RBJ2;Q6RBQ8;Q6RBX4;Q6W788;Q6W791;Q6W794;Q6W795;Q6W796;Q6W799;Q6W7A2	ENST00000344683;ENST00000344683	PF00533;PF00533	BRCT;BRCT	BRCA1 C Terminus (BRCT) domain;BRCA1 C Terminus (BRCT) domain		GO:0005813;GO:0005815;GO:0043226;GO:0043228;GO:0043229;GO:0043232;GO:0044422;GO:0044424;GO:0044430;GO:0044444;GO:0044446;GO:0044464;GO:0005622;GO:0044464	centrosome;microtubule organizing center;organelle;non-membrane-bounded organelle;intracellular organelle;intracellular non-membrane-bounded organelle;organelle part;intracellular part;cytoskeletal part;cytoplasmic part;intracellular organelle part					hsa:79648				0.972967	15.567	0.00483896	-22.8444	8.63946e-08	33.16	112.01	0.960067	13.8206	2.57413e-28	44.23	164.06	0.972967
4033	79	335	335		10586	11763	42093	97993	o100702_RD463HSLCi_43	5887	42096	98002	o101004_RD463HCLSb_i43	3810	IPI00002374;IPI00796148	IPI00002374	IPI00002374	Microcephalin;cDNA FLJ57641, highly similar to Microcephalin	MCPH1;MCPH1	Microcephalin;cDNA FLJ57641, highly similar to Microcephalin	Q8NEM0;Q6R9U8;Q6RA50;Q6RA82;Q6RAB1;Q6RAB6;Q6RAI2;Q6RAP8;Q6RB57;Q6W7E0;Q6W7E3;Q6W7E4;Q6W7E5;B4DWW2;Q6RAQ8;Q6RAR7;Q6RAS0;Q6RAS1;Q6RAS2;Q6RAS3;Q6RAS6;Q6RAS8;Q6RAZ4;Q6RB59;Q6RB60;Q6RBC6;Q6RBJ2;Q6RBQ8;Q6RBX4;Q6W788;Q6W791;Q6W794;Q6W795;Q6W796;Q6W799;Q6W7A2	ENST00000344683;ENST00000344683	PF00533;PF00533	BRCT;BRCT	BRCA1 C Terminus (BRCT) domain;BRCA1 C Terminus (BRCT) domain		GO:0005813;GO:0005815;GO:0043226;GO:0043228;GO:0043229;GO:0043232;GO:0044422;GO:0044424;GO:0044430;GO:0044444;GO:0044446;GO:0044464;GO:0005622;GO:0044464	centrosome;microtubule organizing center;organelle;non-membrane-bounded organelle;intracellular organelle;intracellular non-membrane-bounded organelle;organelle part;intracellular part;cytoskeletal part;cytoplasmic part;intracellular organelle part					hsa:79648				0.939692	12.2131	0.931525	11.6865	8.63946e-08	33.16	112.01	0.0398326	-13.8206	2.57413e-28	44.23	164.06	0.0398363
108	80	481	481	Phosphoserine	4473	4910	18014	42649	o100802_RD463HCLSa_55i	5834	18014	42649	o100802_RD463HCLSa_55i	5834	IPI00002408;IPI00448515	IPI00002408	IPI00002408	RNA polymerase II-associated protein 3;RNA polymerase II-associated protein 3	RPAP3;RPAP3	Isoform 1 of RNA polymerase II-associated protein 3;Isoform 2 of RNA polymerase II-associated protein 3	Q9H6T3-1;Q9H6T3;B4DRW9;Q9H6T3-2	ENST00000005386;ENST00000380650;ENST00000005386;ENST00000380650	PF00515;PF00515	TPR_1;TPR_1	Tetratricopeptide repeat;Tetratricopeptide repeat				GO:0005488;GO:0005488	binding;binding			hsa:79657;hsa:79657				0.999664	34.7617	0.999664	34.7617	3.0259e-30	38.68	167.35
111	86	241	241	Phosphoserine; by autocatalysis	658	716	2576	5990	o100806_RD463HCLSa_43i	11309	2574	5983	o100802_RD463HCLSa_43i	9559	IPI00002538;IPI00216646;IPI00867720;IPI00888215;IPI00216877;IPI00749509	IPI00002538	IPI00002538	3-phosphoinositide-dependent protein kinase 1;3-phosphoinositide-dependent protein kinase 1;3-phosphoinositide dependent protein kinase-1 variant;3-phosphoinositide dependent protein kinase-1;Putative 3-phosphoinositide-dependent protein kinase 2	PDPK1;PDK1;PDPK1;PDK1;PDPK1;PDPK2	Isoform 1 of 3-phosphoinositide-dependent protein kinase 1;Isoform 2 of 3-phosphoinositide-dependent protein kinase 1;3-phosphoinositide dependent protein kinase-1 variant (Fragment);similar to 3-phosphoinositide dependent protein kinase-1;3-phosphoinositi	O15530-1;O15530;Q53HJ9;Q6FI20;Q9UPJ8;O15530-2;Q59EH6;Q9BRD5;Q9UPJ7;Q6A1A2	ENST00000342085;ENST00000354836;ENST00000342085;ENST00000354836;ENST00000342085;ENST00000268673;ENST00000342085;ENST00000382326	PF00069;PF00069;PF00069;PF00069;PF00069	Pkinase;Pkinase;Pkinase;Pkinase;Pkinase	Protein kinase domain;Protein kinase domain;Protein kinase domain;Protein kinase domain;Protein kinase domain	1H1W;1OKY;1OKZ;1UU3;1UU7;1UU8;1UU9;1UVR;1W1D;1W1G;1W1H;1Z5M;2BIY;2PE0;2PE1;2PE2;2R7B;2VKI;1H1W;1OKY;1OKZ;1UU3;1UU7;1UU8;1UU9;1UVR;1W1D;1W1G;1W1H;1Z5M;2BIY;2PE0;2PE1;2PE2;2R7B;2VKI	GO:0005829;GO:0005886;GO:0016020;GO:0044424;GO:0044444;GO:0044464;GO:0005829;GO:0005886;GO:0016020;GO:0044424;GO:0044444;GO:0044464;GO:0005737;GO:0016020;GO:0044424;GO:0044464	cytosol;plasma membrane;membrane;intracellular part;cytoplasmic part;cell part;cytosol;plasma membrane;membrane;intracellular part;cytoplasmic part;cell part;cytoplasm;membrane;intracellular part;cell part	GO:0000166;GO:0001882;GO:0001883;GO:0003824;GO:0004672;GO:0004674;GO:0004676;GO:0005488;GO:0005515;GO:0005524;GO:0016301;GO:0016740;GO:0016772;GO:0016773;GO:0017076;GO:0030554;GO:0032553;GO:0032555;GO:0032559;GO:0000166;GO:0001882;GO:0001883;GO:0003824;GO:0004672;GO:0004674;GO:0004676;GO:0005488;GO:0005515;GO:0005524;GO:0016301;GO:0016740;GO:0016772;GO:0016773;GO:0017076;GO:0030554;GO:0032553;GO:…	nucleotide binding;nucleoside binding;purine nucleoside binding;catalytic activity;protein kinase activity;protein serine/threonine kinase activity;3-phosphoinositide-dependent protein kinase activity;binding;protein binding;ATP binding;kinase activity	GO:0006464;GO:0006468;GO:0006469;GO:0006793;GO:0006796;GO:0006996;GO:0007010;GO:0007154;GO:0007165;GO:0007242;GO:0008152;GO:0009719;GO:0009725;GO:0009987;GO:0010033;GO:0016043;GO:0016310;GO:0018107;GO:0018193;GO:0018210;GO:0019220;GO:0019222;GO:0019538;GO:0030029;GO:0030036;GO:0031323;GO:0032147;GO:0032148;GO:0032868;GO:0032869;GO:0032870;GO:0032879;GO:0032880;GO:0033673;GO:0033674;GO:0034960;GO:…	protein modification process;protein amino acid phosphorylation;negative regulation of protein kinase activity;phosphorus metabolic process;phosphate metabolic process;organelle organization;cytoskeleton organization;cell communication;signal transduction	hsa:5170;hsa:5170	ko04150;ko04510;ko04910;ko03320;ko05215;ko05213;ko05223	mTOR signaling pathway;Focal adhesion;Insulin signaling pathway;PPAR signaling pathway;Prostate cancer;Endometrial cancer;Non-small cell lung cancer	K06276	1	68.022	0.999987	49.0205	6.95521e-86	88.9	228.03	1	68.022	8.6854e-58	67.69	202.91	0.999617
112	87	266	266	Phosphoserine	4620;9249	5078;10277	18632	44133	o100806_RD463HCLSa_55i	4669	18632	44133	o100806_RD463HCLSa_55i	4669	IPI00002564;IPI00911037	IPI00002564	IPI00002564	DNA repair protein XRCC1;X-ray repair cross-complementing protein 1;cDNA FLJ56491, highly similar to DNA-repair protein XRCC1	XRCC1	DNA repair protein XRCC1;cDNA FLJ56491, highly similar to DNA-repair protein XRCC1	P18887;B2RCY5;B4DTD3;Q59HH7;Q6IBS4;B4DEB2	ENST00000262887;ENST00000262887	PF00533;PF01834;PF00533;PF01834	BRCT;XRCC1_N;BRCT;XRCC1_N	BRCA1 C Terminus (BRCT) domain;XRCC1 N terminal domain;BRCA1 C Terminus (BRCT) domain;XRCC1 N terminal domain	1CDZ;1XNA;1XNT;2D8M;2W3O	GO:0005654;GO:0044422;GO:0044424;GO:0044428;GO:0044446;GO:0044464;GO:0005634;GO:0043226;GO:0043227;GO:0043229;GO:0043231;GO:0044424;GO:0044464	nucleoplasm;organelle part;intracellular part;nuclear part;intracellular organelle part;cell part;nucleus;organelle;membrane-bounded organelle;intracellular organelle;intracellular membrane-bounded organelle;intracellular part;cell part	GO:0003676;GO:0003677;GO:0003684;GO:0005488;GO:0005515;GO:0003676;GO:0003677;GO:0003684;GO:0005488	nucleic acid binding;DNA binding;damaged DNA binding;binding;protein binding;nucleic acid binding;DNA binding;damaged DNA binding;binding	GO:0000012;GO:0006139;GO:0006259;GO:0006281;GO:0006807;GO:0006950;GO:0006974;GO:0008152;GO:0009987;GO:0033554;GO:0034960;GO:0034984;GO:0043170;GO:0043283;GO:0044237;GO:0044238;GO:0044260;GO:0050896;GO:0051716;GO:0000012;GO:0006139;GO:0006259;GO:0006281;GO:0006807;GO:0006950;GO:0006974;GO:0008152;GO:0009987;GO:0033554;GO:0034960;GO:0034984;GO:0043170;GO:0043283;GO:0044237;GO:0044238;GO:0044260;GO:…	single strand break repair;nucleobase, nucleoside, nucleotide and nucleic acid metabolic process;DNA metabolic process;DNA repair;nitrogen compound metabolic process;response to stress;response to DNA damage stimulus;metabolic process;cellular process	hsa:7515	ko03410	Base excision repair	K10803	0.992075	20.9752	0.5	0	0.000158733	19.34	100.53	0.992075	20.9752	1.82564e-07	38.61	113.06	0.965272
113	87	268	268		4620;9249	5078;10277	18634	44137	o101004_RD463HCLSb_i55	2632	18632	44133	o100806_RD463HCLSa_55i	4669	IPI00002564;IPI00911037	IPI00002564	IPI00002564	DNA repair protein XRCC1;X-ray repair cross-complementing protein 1;cDNA FLJ56491, highly similar to DNA-repair protein XRCC1	XRCC1	DNA repair protein XRCC1;cDNA FLJ56491, highly similar to DNA-repair protein XRCC1	P18887;B2RCY5;B4DTD3;Q59HH7;Q6IBS4;B4DEB2	ENST00000262887;ENST00000262887	PF00533;PF01834;PF00533;PF01834	BRCT;XRCC1_N;BRCT;XRCC1_N	BRCA1 C Terminus (BRCT) domain;XRCC1 N terminal domain;BRCA1 C Terminus (BRCT) domain;XRCC1 N terminal domain	1CDZ;1XNA;1XNT;2D8M;2W3O	GO:0005654;GO:0044422;GO:0044424;GO:0044428;GO:0044446;GO:0044464;GO:0005634;GO:0043226;GO:0043227;GO:0043229;GO:0043231;GO:0044424;GO:0044464	nucleoplasm;organelle part;intracellular part;nuclear part;intracellular organelle part;cell part;nucleus;organelle;membrane-bounded organelle;intracellular organelle;intracellular membrane-bounded organelle;intracellular part;cell part	GO:0003676;GO:0003677;GO:0003684;GO:0005488;GO:0005515;GO:0003676;GO:0003677;GO:0003684;GO:0005488	nucleic acid binding;DNA binding;damaged DNA binding;binding;protein binding;nucleic acid binding;DNA binding;damaged DNA binding;binding	GO:0000012;GO:0006139;GO:0006259;GO:0006281;GO:0006807;GO:0006950;GO:0006974;GO:0008152;GO:0009987;GO:0033554;GO:0034960;GO:0034984;GO:0043170;GO:0043283;GO:0044237;GO:0044238;GO:0044260;GO:0050896;GO:0051716;GO:0000012;GO:0006139;GO:0006259;GO:0006281;GO:0006807;GO:0006950;GO:0006974;GO:0008152;GO:0009987;GO:0033554;GO:0034960;GO:0034984;GO:0043170;GO:0043283;GO:0044237;GO:0044238;GO:0044260;GO:…	single strand break repair;nucleobase, nucleoside, nucleotide and nucleic acid metabolic process;DNA metabolic process;DNA repair;nitrogen compound metabolic process;response to stress;response to DNA damage stimulus;metabolic process;cellular process	hsa:7515	ko03410	Base excision repair	K10803	0.896946	9.39704	0.5	0	0.000158733	19.34	100.53	0.225971	-4.96007	1.82564e-07	38.61	113.06	0.896946
114	87	447	447	Phosphoserine	9057	10064	35766	83674	o101004_RD463HCLSb_i61	1679	35766	83674	o101004_RD463HCLSb_i61	1679	IPI00002564	IPI00002564	IPI00002564	DNA repair protein XRCC1;X-ray repair cross-complementing protein 1	XRCC1	DNA repair protein XRCC1	P18887;B2RCY5;B4DTD3;Q59HH7;Q6IBS4	ENST00000262887	PF00533;PF01834	BRCT;XRCC1_N	BRCA1 C Terminus (BRCT) domain;XRCC1 N terminal domain	1CDZ;1XNA;1XNT;2D8M;2W3O	GO:0005654;GO:0044422;GO:0044424;GO:0044428;GO:0044446;GO:0044464	nucleoplasm;organelle part;intracellular part;nuclear part;intracellular organelle part;cell part	GO:0003676;GO:0003677;GO:0003684;GO:0005488;GO:0005515	nucleic acid binding;DNA binding;damaged DNA binding;binding;protein binding	GO:0000012;GO:0006139;GO:0006259;GO:0006281;GO:0006807;GO:0006950;GO:0006974;GO:0008152;GO:0009987;GO:0033554;GO:0034960;GO:0034984;GO:0043170;GO:0043283;GO:0044237;GO:0044238;GO:0044260;GO:0050896;GO:0051716	single strand break repair;nucleobase, nucleoside, nucleotide and nucleic acid metabolic process;DNA metabolic process;DNA repair;nitrogen compound metabolic process;response to stress;response to DNA damage stimulus;metabolic process;cellular process	hsa:7515	ko03410	Base excision repair	K10803	0.890657	9.18227											0.890657
4034	87	453	453	Phosphothreonine	9057	10064	35766	83674	o101004_RD463HCLSb_i61	1679	35766	83674	o101004_RD463HCLSb_i61	1679	IPI00002564	IPI00002564	IPI00002564	DNA repair protein XRCC1;X-ray repair cross-complementing protein 1	XRCC1	DNA repair protein XRCC1	P18887;B2RCY5;B4DTD3;Q59HH7;Q6IBS4	ENST00000262887	PF00533;PF01834	BRCT;XRCC1_N	BRCA1 C Terminus (BRCT) domain;XRCC1 N terminal domain	1CDZ;1XNA;1XNT;2D8M;2W3O	GO:0005654;GO:0044422;GO:0044424;GO:0044428;GO:0044446;GO:0044464	nucleoplasm;organelle part;intracellular part;nuclear part;intracellular organelle part;cell part	GO:0003676;GO:0003677;GO:0003684;GO:0005488;GO:0005515	nucleic acid binding;DNA binding;damaged DNA binding;binding;protein binding	GO:0000012;GO:0006139;GO:0006259;GO:0006281;GO:0006807;GO:0006950;GO:0006974;GO:0008152;GO:0009987;GO:0033554;GO:0034960;GO:0034984;GO:0043170;GO:0043283;GO:0044237;GO:0044238;GO:0044260;GO:0050896;GO:0051716	single strand break repair;nucleobase, nucleoside, nucleotide and nucleic acid metabolic process;DNA metabolic process;DNA repair;nitrogen compound metabolic process;response to stress;response to DNA damage stimulus;metabolic process;cellular process	hsa:7515	ko03410	Base excision repair	K10803	0.945975	12.508											0.945975
115	88	94	94	Phosphoserine	1358;6448;9236	1486;7135;7136;7137;10263	5499	12894	o101004_RD463HCLSb_i55	4653	25913	60371	o100702_RD463HSLCi_55	8154	IPI00002569	IPI00002569	IPI00002569	Eukaryotic translation initiation factor 4E-binding protein 1;Phosphorylated heat- and acid-stable protein regulated by insulin 1	EIF4EBP1	Eukaryotic translation initiation factor 4E-binding protein 1	Q13541;B2R502	ENST00000338825	PF05456	eIF_4EBP	Eukaryotic translation initiation factor 4E binding protein (EIF4EBP)	1WKW;2JGB;2JGC;2V8W;2V8X;2V8Y	GO:0005829;GO:0044424;GO:0044444;GO:0044464	cytosol;intracellular part;cytoplasmic part;cell part	GO:0003676;GO:0003743;GO:0005488;GO:0005515;GO:0008135;GO:0008190;GO:0031369;GO:0045182	nucleic acid binding;translation initiation factor activity;binding;protein binding;translation factor activity, nucleic acid binding;eukaryotic initiation factor 4E binding;translation initiation factor binding;translation regulator activity	GO:0006417;GO:0006446;GO:0007154;GO:0007165;GO:0007166;GO:0007167;GO:0007169;GO:0008286;GO:0009719;GO:0009725;GO:0009889;GO:0009890;GO:0009892;GO:0009987;GO:0010033;GO:0010468;GO:0010556;GO:0010558;GO:0010605;GO:0010608;GO:0017148;GO:0019222;GO:0031323;GO:0031324;GO:0031326;GO:0031327;GO:0032268;GO:0032269;GO:0032868;GO:0032869;GO:0032870;GO:0042221;GO:0043434;GO:0045947;GO:0048519;GO:0048523;GO:…	regulation of translation;regulation of translational initiation;cell communication;signal transduction;cell surface receptor linked signal transduction;enzyme linked receptor protein signaling pathway	hsa:1978	ko04012;ko04150;ko04910;ko05221	ErbB signaling pathway;mTOR signaling pathway;Insulin signaling pathway;Acute myeloid leukemia	K07205	0.416354	0	0.257488	2.63704	1	14.32	16.44						0.416354
116	88	96	96		1358;6448;9236	1486;7135;7136;7137;10263	5499	12894	o101004_RD463HCLSb_i55	4653	25913	60371	o100702_RD463HSLCi_55	8154	IPI00002569	IPI00002569	IPI00002569	Eukaryotic translation initiation factor 4E-binding protein 1;Phosphorylated heat- and acid-stable protein regulated by insulin 1	EIF4EBP1	Eukaryotic translation initiation factor 4E-binding protein 1	Q13541;B2R502	ENST00000338825	PF05456	eIF_4EBP	Eukaryotic translation initiation factor 4E binding protein (EIF4EBP)	1WKW;2JGB;2JGC;2V8W;2V8X;2V8Y	GO:0005829;GO:0044424;GO:0044444;GO:0044464	cytosol;intracellular part;cytoplasmic part;cell part	GO:0003676;GO:0003743;GO:0005488;GO:0005515;GO:0008135;GO:0008190;GO:0031369;GO:0045182	nucleic acid binding;translation initiation factor activity;binding;protein binding;translation factor activity, nucleic acid binding;eukaryotic initiation factor 4E binding;translation initiation factor binding;translation regulator activity	GO:0006417;GO:0006446;GO:0007154;GO:0007165;GO:0007166;GO:0007167;GO:0007169;GO:0008286;GO:0009719;GO:0009725;GO:0009889;GO:0009890;GO:0009892;GO:0009987;GO:0010033;GO:0010468;GO:0010556;GO:0010558;GO:0010605;GO:0010608;GO:0017148;GO:0019222;GO:0031323;GO:0031324;GO:0031326;GO:0031327;GO:0032268;GO:0032269;GO:0032868;GO:0032869;GO:0032870;GO:0042221;GO:0043434;GO:0045947;GO:0048519;GO:0048523;GO:…	regulation of translation;regulation of translational initiation;cell communication;signal transduction;cell surface receptor linked signal transduction;enzyme linked receptor protein signaling pathway	hsa:1978	ko04012;ko04150;ko04910;ko05221	ErbB signaling pathway;mTOR signaling pathway;Insulin signaling pathway;Acute myeloid leukemia	K07205	0.416354	0	0.120417	-3.30068	1	14.32	16.44						0.416354
117	88	101	101	Phosphoserine	1358	1486	5498	12892	o101004_RD463HCLSb_i55	4637	5498	12892	o101004_RD463HCLSb_i55	4637	IPI00002569	IPI00002569	IPI00002569	Eukaryotic translation initiation factor 4E-binding protein 1;Phosphorylated heat- and acid-stable protein regulated by insulin 1	EIF4EBP1	Eukaryotic translation initiation factor 4E-binding protein 1	Q13541;B2R502	ENST00000338825	PF05456	eIF_4EBP	Eukaryotic translation initiation factor 4E binding protein (EIF4EBP)	1WKW;2JGB;2JGC;2V8W;2V8X;2V8Y	GO:0005829;GO:0044424;GO:0044444;GO:0044464	cytosol;intracellular part;cytoplasmic part;cell part	GO:0003676;GO:0003743;GO:0005488;GO:0005515;GO:0008135;GO:0008190;GO:0031369;GO:0045182	nucleic acid binding;translation initiation factor activity;binding;protein binding;translation factor activity, nucleic acid binding;eukaryotic initiation factor 4E binding;translation initiation factor binding;translation regulator activity	GO:0006417;GO:0006446;GO:0007154;GO:0007165;GO:0007166;GO:0007167;GO:0007169;GO:0008286;GO:0009719;GO:0009725;GO:0009889;GO:0009890;GO:0009892;GO:0009987;GO:0010033;GO:0010468;GO:0010556;GO:0010558;GO:0010605;GO:0010608;GO:0017148;GO:0019222;GO:0031323;GO:0031324;GO:0031326;GO:0031327;GO:0032268;GO:0032269;GO:0032868;GO:0032869;GO:0032870;GO:0042221;GO:0043434;GO:0045947;GO:0048519;GO:0048523;GO:…	regulation of translation;regulation of translational initiation;cell communication;signal transduction;cell surface receptor linked signal transduction;enzyme linked receptor protein signaling pathway	hsa:1978	ko04012;ko04150;ko04910;ko05221	ErbB signaling pathway;mTOR signaling pathway;Insulin signaling pathway;Acute myeloid leukemia	K07205	0.66159	5.92917											0.66159
118	88	65	65	Phosphoserine; by MAPK1 and MAPK3	2282;2283;4210;6448	2494;2495;2496;2497;4638;7135;7136;7137	8933	20864	o100806_RD463HCLSa_45i	5871	8924	20849	o100806_RD463HCLSa_41i	5980	IPI00002569	IPI00002569	IPI00002569	Eukaryotic translation initiation factor 4E-binding protein 1;Phosphorylated heat- and acid-stable protein regulated by insulin 1	EIF4EBP1	Eukaryotic translation initiation factor 4E-binding protein 1	Q13541;B2R502	ENST00000338825	PF05456	eIF_4EBP	Eukaryotic translation initiation factor 4E binding protein (EIF4EBP)	1WKW;2JGB;2JGC;2V8W;2V8X;2V8Y	GO:0005829;GO:0044424;GO:0044444;GO:0044464	cytosol;intracellular part;cytoplasmic part;cell part	GO:0003676;GO:0003743;GO:0005488;GO:0005515;GO:0008135;GO:0008190;GO:0031369;GO:0045182	nucleic acid binding;translation initiation factor activity;binding;protein binding;translation factor activity, nucleic acid binding;eukaryotic initiation factor 4E binding;translation initiation factor binding;translation regulator activity	GO:0006417;GO:0006446;GO:0007154;GO:0007165;GO:0007166;GO:0007167;GO:0007169;GO:0008286;GO:0009719;GO:0009725;GO:0009889;GO:0009890;GO:0009892;GO:0009987;GO:0010033;GO:0010468;GO:0010556;GO:0010558;GO:0010605;GO:0010608;GO:0017148;GO:0019222;GO:0031323;GO:0031324;GO:0031326;GO:0031327;GO:0032268;GO:0032269;GO:0032868;GO:0032869;GO:0032870;GO:0042221;GO:0043434;GO:0045947;GO:0048519;GO:0048523;GO:…	regulation of translation;regulation of translational initiation;cell communication;signal transduction;cell surface receptor linked signal transduction;enzyme linked receptor protein signaling pathway	hsa:1978	ko04012;ko04150;ko04910;ko05221	ErbB signaling pathway;mTOR signaling pathway;Insulin signaling pathway;Acute myeloid leukemia	K07205	0.999999	60.217	0.999949	42.9227	7.37591e-09	25.37	115.98	0.999999	60.217	1.77093e-16	45.01	140.37	0.999646
119	88	35	35	Phosphoserine	10195	11324;11325	40587	94577	o100802_RD463HCLSa_55i	8883	40588	94581	o100802_RD463HCLSa_57i	8493	IPI00002569	IPI00002569	IPI00002569	Eukaryotic translation initiation factor 4E-binding protein 1;Phosphorylated heat- and acid-stable protein regulated by insulin 1	EIF4EBP1	Eukaryotic translation initiation factor 4E-binding protein 1	Q13541;B2R502	ENST00000338825	PF05456	eIF_4EBP	Eukaryotic translation initiation factor 4E binding protein (EIF4EBP)	1WKW;2JGB;2JGC;2V8W;2V8X;2V8Y	GO:0005829;GO:0044424;GO:0044444;GO:0044464	cytosol;intracellular part;cytoplasmic part;cell part	GO:0003676;GO:0003743;GO:0005488;GO:0005515;GO:0008135;GO:0008190;GO:0031369;GO:0045182	nucleic acid binding;translation initiation factor activity;binding;protein binding;translation factor activity, nucleic acid binding;eukaryotic initiation factor 4E binding;translation initiation factor binding;translation regulator activity	GO:0006417;GO:0006446;GO:0007154;GO:0007165;GO:0007166;GO:0007167;GO:0007169;GO:0008286;GO:0009719;GO:0009725;GO:0009889;GO:0009890;GO:0009892;GO:0009987;GO:0010033;GO:0010468;GO:0010556;GO:0010558;GO:0010605;GO:0010608;GO:0017148;GO:0019222;GO:0031323;GO:0031324;GO:0031326;GO:0031327;GO:0032268;GO:0032269;GO:0032868;GO:0032869;GO:0032870;GO:0042221;GO:0043434;GO:0045947;GO:0048519;GO:0048523;GO:…	regulation of translation;regulation of translational initiation;cell communication;signal transduction;cell surface receptor linked signal transduction;enzyme linked receptor protein signaling pathway	hsa:1978	ko04012;ko04150;ko04910;ko05221	ErbB signaling pathway;mTOR signaling pathway;Insulin signaling pathway;Acute myeloid leukemia	K07205	0.630806	5.61508	0.630806	5.61508	0.000792267	46.8	61.108	0.291361	0	0.0737494	21.76	44.273
120	88	44	44		10195	11324;11325	40595	94591	o100806_RD463HCLSa_57i	9594	40588	94581	o100802_RD463HCLSa_57i	8493	IPI00002569	IPI00002569	IPI00002569	Eukaryotic translation initiation factor 4E-binding protein 1;Phosphorylated heat- and acid-stable protein regulated by insulin 1	EIF4EBP1	Eukaryotic translation initiation factor 4E-binding protein 1	Q13541;B2R502	ENST00000338825	PF05456	eIF_4EBP	Eukaryotic translation initiation factor 4E binding protein (EIF4EBP)	1WKW;2JGB;2JGC;2V8W;2V8X;2V8Y	GO:0005829;GO:0044424;GO:0044444;GO:0044464	cytosol;intracellular part;cytoplasmic part;cell part	GO:0003676;GO:0003743;GO:0005488;GO:0005515;GO:0008135;GO:0008190;GO:0031369;GO:0045182	nucleic acid binding;translation initiation factor activity;binding;protein binding;translation factor activity, nucleic acid binding;eukaryotic initiation factor 4E binding;translation initiation factor binding;translation regulator activity	GO:0006417;GO:0006446;GO:0007154;GO:0007165;GO:0007166;GO:0007167;GO:0007169;GO:0008286;GO:0009719;GO:0009725;GO:0009889;GO:0009890;GO:0009892;GO:0009987;GO:0010033;GO:0010468;GO:0010556;GO:0010558;GO:0010605;GO:0010608;GO:0017148;GO:0019222;GO:0031323;GO:0031324;GO:0031326;GO:0031327;GO:0032268;GO:0032269;GO:0032868;GO:0032869;GO:0032870;GO:0042221;GO:0043434;GO:0045947;GO:0048519;GO:0048523;GO:…	regulation of translation;regulation of translational initiation;cell communication;signal transduction;cell surface receptor linked signal transduction;enzyme linked receptor protein signaling pathway	hsa:1978	ko04012;ko04150;ko04910;ko05221	ErbB signaling pathway;mTOR signaling pathway;Insulin signaling pathway;Acute myeloid leukemia	K07205	0.47524	5.05766	0.376306	0	0.000792267	46.8	61.108	0.47524	5.05766	0.0737494	21.76	44.273
4035	88	77	77	Phosphothreonine	1358;6448;9236	1486;7135;7136;7137;10263	25915	60376	o100702_RD463HSLCi_57	7915	25913	60371	o100702_RD463HSLCi_55	8154	IPI00002569	IPI00002569	IPI00002569	Eukaryotic translation initiation factor 4E-binding protein 1;Phosphorylated heat- and acid-stable protein regulated by insulin 1	EIF4EBP1	Eukaryotic translation initiation factor 4E-binding protein 1	Q13541;B2R502	ENST00000338825	PF05456	eIF_4EBP	Eukaryotic translation initiation factor 4E binding protein (EIF4EBP)	1WKW;2JGB;2JGC;2V8W;2V8X;2V8Y	GO:0005829;GO:0044424;GO:0044444;GO:0044464	cytosol;intracellular part;cytoplasmic part;cell part	GO:0003676;GO:0003743;GO:0005488;GO:0005515;GO:0008135;GO:0008190;GO:0031369;GO:0045182	nucleic acid binding;translation initiation factor activity;binding;protein binding;translation factor activity, nucleic acid binding;eukaryotic initiation factor 4E binding;translation initiation factor binding;translation regulator activity	GO:0006417;GO:0006446;GO:0007154;GO:0007165;GO:0007166;GO:0007167;GO:0007169;GO:0008286;GO:0009719;GO:0009725;GO:0009889;GO:0009890;GO:0009892;GO:0009987;GO:0010033;GO:0010468;GO:0010556;GO:0010558;GO:0010605;GO:0010608;GO:0017148;GO:0019222;GO:0031323;GO:0031324;GO:0031326;GO:0031327;GO:0032268;GO:0032269;GO:0032868;GO:0032869;GO:0032870;GO:0042221;GO:0043434;GO:0045947;GO:0048519;GO:0048523;GO:…	regulation of translation;regulation of translational initiation;cell communication;signal transduction;cell surface receptor linked signal transduction;enzyme linked receptor protein signaling pathway	hsa:1978	ko04012;ko04150;ko04910;ko05221	ErbB signaling pathway;mTOR signaling pathway;Insulin signaling pathway;Acute myeloid leukemia	K07205	0.424451	0	0.0823882	-4.94893	1	14.32	16.44						0.250313
4036	88	68	68	Phosphothreonine	2282;2283;4210;6448	2494;2495;2496;2497;4638;7135;7136;7137	17061	40440	o100702_RD463HSLCi_45	4909	8924	20849	o100806_RD463HCLSa_41i	5980	IPI00002569	IPI00002569	IPI00002569	Eukaryotic translation initiation factor 4E-binding protein 1;Phosphorylated heat- and acid-stable protein regulated by insulin 1	EIF4EBP1	Eukaryotic translation initiation factor 4E-binding protein 1	Q13541;B2R502	ENST00000338825	PF05456	eIF_4EBP	Eukaryotic translation initiation factor 4E binding protein (EIF4EBP)	1WKW;2JGB;2JGC;2V8W;2V8X;2V8Y	GO:0005829;GO:0044424;GO:0044444;GO:0044464	cytosol;intracellular part;cytoplasmic part;cell part	GO:0003676;GO:0003743;GO:0005488;GO:0005515;GO:0008135;GO:0008190;GO:0031369;GO:0045182	nucleic acid binding;translation initiation factor activity;binding;protein binding;translation factor activity, nucleic acid binding;eukaryotic initiation factor 4E binding;translation initiation factor binding;translation regulator activity	GO:0006417;GO:0006446;GO:0007154;GO:0007165;GO:0007166;GO:0007167;GO:0007169;GO:0008286;GO:0009719;GO:0009725;GO:0009889;GO:0009890;GO:0009892;GO:0009987;GO:0010033;GO:0010468;GO:0010556;GO:0010558;GO:0010605;GO:0010608;GO:0017148;GO:0019222;GO:0031323;GO:0031324;GO:0031326;GO:0031327;GO:0032268;GO:0032269;GO:0032868;GO:0032869;GO:0032870;GO:0042221;GO:0043434;GO:0045947;GO:0048519;GO:0048523;GO:…	regulation of translation;regulation of translational initiation;cell communication;signal transduction;cell surface receptor linked signal transduction;enzyme linked receptor protein signaling pathway	hsa:1978	ko04012;ko04150;ko04910;ko05221	ErbB signaling pathway;mTOR signaling pathway;Insulin signaling pathway;Acute myeloid leukemia	K07205	0.5	0	0.0823882	-4.94893	7.37591e-09	25.37	115.98	0.29362	-3.81254	1.77093e-16	45.01	140.37	0.452378
4037	88	70	70	Phosphothreonine	2283;6448;9236	2496;2497;7135;7136;7137;10263	36561	85539	o101004_RD463HCLSb_i53	5000	25913	60371	o100702_RD463HSLCi_55	8154	IPI00002569	IPI00002569	IPI00002569	Eukaryotic translation initiation factor 4E-binding protein 1;Phosphorylated heat- and acid-stable protein regulated by insulin 1	EIF4EBP1	Eukaryotic translation initiation factor 4E-binding protein 1	Q13541;B2R502	ENST00000338825	PF05456	eIF_4EBP	Eukaryotic translation initiation factor 4E binding protein (EIF4EBP)	1WKW;2JGB;2JGC;2V8W;2V8X;2V8Y	GO:0005829;GO:0044424;GO:0044444;GO:0044464	cytosol;intracellular part;cytoplasmic part;cell part	GO:0003676;GO:0003743;GO:0005488;GO:0005515;GO:0008135;GO:0008190;GO:0031369;GO:0045182	nucleic acid binding;translation initiation factor activity;binding;protein binding;translation factor activity, nucleic acid binding;eukaryotic initiation factor 4E binding;translation initiation factor binding;translation regulator activity	GO:0006417;GO:0006446;GO:0007154;GO:0007165;GO:0007166;GO:0007167;GO:0007169;GO:0008286;GO:0009719;GO:0009725;GO:0009889;GO:0009890;GO:0009892;GO:0009987;GO:0010033;GO:0010468;GO:0010556;GO:0010558;GO:0010605;GO:0010608;GO:0017148;GO:0019222;GO:0031323;GO:0031324;GO:0031326;GO:0031327;GO:0032268;GO:0032269;GO:0032868;GO:0032869;GO:0032870;GO:0042221;GO:0043434;GO:0045947;GO:0048519;GO:0048523;GO:…	regulation of translation;regulation of translational initiation;cell communication;signal transduction;cell surface receptor linked signal transduction;enzyme linked receptor protein signaling pathway	hsa:1978	ko04012;ko04150;ko04910;ko05221	ErbB signaling pathway;mTOR signaling pathway;Insulin signaling pathway;Acute myeloid leukemia	K07205	0.995447	23.5415	0.140299	-2.63704	0.015584	24.34	68.886	7.94859e-08	-70.9971	0.00015758	35.31	94.321	0.995447
4038	88	36	36	Phosphothreonine	10195	11324;11325	40595	94591	o100806_RD463HCLSa_57i	9594	40588	94581	o100802_RD463HCLSa_57i	8493	IPI00002569	IPI00002569	IPI00002569	Eukaryotic translation initiation factor 4E-binding protein 1;Phosphorylated heat- and acid-stable protein regulated by insulin 1	EIF4EBP1	Eukaryotic translation initiation factor 4E-binding protein 1	Q13541;B2R502	ENST00000338825	PF05456	eIF_4EBP	Eukaryotic translation initiation factor 4E binding protein (EIF4EBP)	1WKW;2JGB;2JGC;2V8W;2V8X;2V8Y	GO:0005829;GO:0044424;GO:0044444;GO:0044464	cytosol;intracellular part;cytoplasmic part;cell part	GO:0003676;GO:0003743;GO:0005488;GO:0005515;GO:0008135;GO:0008190;GO:0031369;GO:0045182	nucleic acid binding;translation initiation factor activity;binding;protein binding;translation factor activity, nucleic acid binding;eukaryotic initiation factor 4E binding;translation initiation factor binding;translation regulator activity	GO:0006417;GO:0006446;GO:0007154;GO:0007165;GO:0007166;GO:0007167;GO:0007169;GO:0008286;GO:0009719;GO:0009725;GO:0009889;GO:0009890;GO:0009892;GO:0009987;GO:0010033;GO:0010468;GO:0010556;GO:0010558;GO:0010605;GO:0010608;GO:0017148;GO:0019222;GO:0031323;GO:0031324;GO:0031326;GO:0031327;GO:0032268;GO:0032269;GO:0032868;GO:0032869;GO:0032870;GO:0042221;GO:0043434;GO:0045947;GO:0048519;GO:0048523;GO:…	regulation of translation;regulation of translational initiation;cell communication;signal transduction;cell surface receptor linked signal transduction;enzyme linked receptor protein signaling pathway	hsa:1978	ko04012;ko04150;ko04910;ko05221	ErbB signaling pathway;mTOR signaling pathway;Insulin signaling pathway;Acute myeloid leukemia	K07205	0.372396	0	0.371584	0	0.000792267	46.8	61.108	0.372396	0	0.0737494	21.76	44.273
4039	88	37	37	Phosphothreonine	10195	11324;11325	40586	94576	o100802_RD463HCLSa_55i	8824	40588	94581	o100802_RD463HCLSa_57i	8493	IPI00002569	IPI00002569	IPI00002569	Eukaryotic translation initiation factor 4E-binding protein 1;Phosphorylated heat- and acid-stable protein regulated by insulin 1	EIF4EBP1	Eukaryotic translation initiation factor 4E-binding protein 1	Q13541;B2R502	ENST00000338825	PF05456	eIF_4EBP	Eukaryotic translation initiation factor 4E binding protein (EIF4EBP)	1WKW;2JGB;2JGC;2V8W;2V8X;2V8Y	GO:0005829;GO:0044424;GO:0044444;GO:0044464	cytosol;intracellular part;cytoplasmic part;cell part	GO:0003676;GO:0003743;GO:0005488;GO:0005515;GO:0008135;GO:0008190;GO:0031369;GO:0045182	nucleic acid binding;translation initiation factor activity;binding;protein binding;translation factor activity, nucleic acid binding;eukaryotic initiation factor 4E binding;translation initiation factor binding;translation regulator activity	GO:0006417;GO:0006446;GO:0007154;GO:0007165;GO:0007166;GO:0007167;GO:0007169;GO:0008286;GO:0009719;GO:0009725;GO:0009889;GO:0009890;GO:0009892;GO:0009987;GO:0010033;GO:0010468;GO:0010556;GO:0010558;GO:0010605;GO:0010608;GO:0017148;GO:0019222;GO:0031323;GO:0031324;GO:0031326;GO:0031327;GO:0032268;GO:0032269;GO:0032868;GO:0032869;GO:0032870;GO:0042221;GO:0043434;GO:0045947;GO:0048519;GO:0048523;GO:…	regulation of translation;regulation of translational initiation;cell communication;signal transduction;cell surface receptor linked signal transduction;enzyme linked receptor protein signaling pathway	hsa:1978	ko04012;ko04150;ko04910;ko05221	ErbB signaling pathway;mTOR signaling pathway;Insulin signaling pathway;Acute myeloid leukemia	K07205	0.646124	5.61508	0.646124	5.61508	0.000792267	46.8	61.108	0.361329	0	0.0737494	21.76	44.273
4040	88	41	41	Phosphothreonine	10195	11324;11325	40593	94588	o100806_RD463HCLSa_57i	9475	40588	94581	o100802_RD463HCLSa_57i	8493	IPI00002569	IPI00002569	IPI00002569	Eukaryotic translation initiation factor 4E-binding protein 1;Phosphorylated heat- and acid-stable protein regulated by insulin 1	EIF4EBP1	Eukaryotic translation initiation factor 4E-binding protein 1	Q13541;B2R502	ENST00000338825	PF05456	eIF_4EBP	Eukaryotic translation initiation factor 4E binding protein (EIF4EBP)	1WKW;2JGB;2JGC;2V8W;2V8X;2V8Y	GO:0005829;GO:0044424;GO:0044444;GO:0044464	cytosol;intracellular part;cytoplasmic part;cell part	GO:0003676;GO:0003743;GO:0005488;GO:0005515;GO:0008135;GO:0008190;GO:0031369;GO:0045182	nucleic acid binding;translation initiation factor activity;binding;protein binding;translation factor activity, nucleic acid binding;eukaryotic initiation factor 4E binding;translation initiation factor binding;translation regulator activity	GO:0006417;GO:0006446;GO:0007154;GO:0007165;GO:0007166;GO:0007167;GO:0007169;GO:0008286;GO:0009719;GO:0009725;GO:0009889;GO:0009890;GO:0009892;GO:0009987;GO:0010033;GO:0010468;GO:0010556;GO:0010558;GO:0010605;GO:0010608;GO:0017148;GO:0019222;GO:0031323;GO:0031324;GO:0031326;GO:0031327;GO:0032268;GO:0032269;GO:0032868;GO:0032869;GO:0032870;GO:0042221;GO:0043434;GO:0045947;GO:0048519;GO:0048523;GO:…	regulation of translation;regulation of translational initiation;cell communication;signal transduction;cell surface receptor linked signal transduction;enzyme linked receptor protein signaling pathway	hsa:1978	ko04012;ko04150;ko04910;ko05221	ErbB signaling pathway;mTOR signaling pathway;Insulin signaling pathway;Acute myeloid leukemia	K07205	0.388105	4.12026	0.284579	0	0.000792267	46.8	61.108	0.388105	4.12026	0.0737494	21.76	44.273
4041	88	45	45		10195	11324;11325	40580	94564	o100702_RD463HSLCi_57	8579	40588	94581	o100802_RD463HCLSa_57i	8493	IPI00002569	IPI00002569	IPI00002569	Eukaryotic translation initiation factor 4E-binding protein 1;Phosphorylated heat- and acid-stable protein regulated by insulin 1	EIF4EBP1	Eukaryotic translation initiation factor 4E-binding protein 1	Q13541;B2R502	ENST00000338825	PF05456	eIF_4EBP	Eukaryotic translation initiation factor 4E binding protein (EIF4EBP)	1WKW;2JGB;2JGC;2V8W;2V8X;2V8Y	GO:0005829;GO:0044424;GO:0044444;GO:0044464	cytosol;intracellular part;cytoplasmic part;cell part	GO:0003676;GO:0003743;GO:0005488;GO:0005515;GO:0008135;GO:0008190;GO:0031369;GO:0045182	nucleic acid binding;translation initiation factor activity;binding;protein binding;translation factor activity, nucleic acid binding;eukaryotic initiation factor 4E binding;translation initiation factor binding;translation regulator activity	GO:0006417;GO:0006446;GO:0007154;GO:0007165;GO:0007166;GO:0007167;GO:0007169;GO:0008286;GO:0009719;GO:0009725;GO:0009889;GO:0009890;GO:0009892;GO:0009987;GO:0010033;GO:0010468;GO:0010556;GO:0010558;GO:0010605;GO:0010608;GO:0017148;GO:0019222;GO:0031323;GO:0031324;GO:0031326;GO:0031327;GO:0032268;GO:0032269;GO:0032868;GO:0032869;GO:0032870;GO:0042221;GO:0043434;GO:0045947;GO:0048519;GO:0048523;GO:…	regulation of translation;regulation of translational initiation;cell communication;signal transduction;cell surface receptor linked signal transduction;enzyme linked receptor protein signaling pathway	hsa:1978	ko04012;ko04150;ko04910;ko05221	ErbB signaling pathway;mTOR signaling pathway;Insulin signaling pathway;Acute myeloid leukemia	K07205	0.581268	4.12026	0.423223	5.05766	0.000792267	46.8	61.108	0.3298	0	0.0737494	21.76	44.273
4042	88	46	46	Phosphothreonine	10195	11324;11325	40591	94585	o100802_RD463HCLSa_57i	8691	40588	94581	o100802_RD463HCLSa_57i	8493	IPI00002569	IPI00002569	IPI00002569	Eukaryotic translation initiation factor 4E-binding protein 1;Phosphorylated heat- and acid-stable protein regulated by insulin 1	EIF4EBP1	Eukaryotic translation initiation factor 4E-binding protein 1	Q13541;B2R502	ENST00000338825	PF05456	eIF_4EBP	Eukaryotic translation initiation factor 4E binding protein (EIF4EBP)	1WKW;2JGB;2JGC;2V8W;2V8X;2V8Y	GO:0005829;GO:0044424;GO:0044444;GO:0044464	cytosol;intracellular part;cytoplasmic part;cell part	GO:0003676;GO:0003743;GO:0005488;GO:0005515;GO:0008135;GO:0008190;GO:0031369;GO:0045182	nucleic acid binding;translation initiation factor activity;binding;protein binding;translation factor activity, nucleic acid binding;eukaryotic initiation factor 4E binding;translation initiation factor binding;translation regulator activity	GO:0006417;GO:0006446;GO:0007154;GO:0007165;GO:0007166;GO:0007167;GO:0007169;GO:0008286;GO:0009719;GO:0009725;GO:0009889;GO:0009890;GO:0009892;GO:0009987;GO:0010033;GO:0010468;GO:0010556;GO:0010558;GO:0010605;GO:0010608;GO:0017148;GO:0019222;GO:0031323;GO:0031324;GO:0031326;GO:0031327;GO:0032268;GO:0032269;GO:0032868;GO:0032869;GO:0032870;GO:0042221;GO:0043434;GO:0045947;GO:0048519;GO:0048523;GO:…	regulation of translation;regulation of translational initiation;cell communication;signal transduction;cell surface receptor linked signal transduction;enzyme linked receptor protein signaling pathway	hsa:1978	ko04012;ko04150;ko04910;ko05221	ErbB signaling pathway;mTOR signaling pathway;Insulin signaling pathway;Acute myeloid leukemia	K07205	0.685137	5.05766	0.685137	5.05766	0.000792267	46.8	61.108	0.3298	0	0.0737494	21.76	44.273
4043	88	50	50	Phosphothreonine	10195	11324;11325	40585	94574	o100802_RD463HCLSa_55i	8668	40588	94581	o100802_RD463HCLSa_57i	8493	IPI00002569	IPI00002569	IPI00002569	Eukaryotic translation initiation factor 4E-binding protein 1;Phosphorylated heat- and acid-stable protein regulated by insulin 1	EIF4EBP1	Eukaryotic translation initiation factor 4E-binding protein 1	Q13541;B2R502	ENST00000338825	PF05456	eIF_4EBP	Eukaryotic translation initiation factor 4E binding protein (EIF4EBP)	1WKW;2JGB;2JGC;2V8W;2V8X;2V8Y	GO:0005829;GO:0044424;GO:0044444;GO:0044464	cytosol;intracellular part;cytoplasmic part;cell part	GO:0003676;GO:0003743;GO:0005488;GO:0005515;GO:0008135;GO:0008190;GO:0031369;GO:0045182	nucleic acid binding;translation initiation factor activity;binding;protein binding;translation factor activity, nucleic acid binding;eukaryotic initiation factor 4E binding;translation initiation factor binding;translation regulator activity	GO:0006417;GO:0006446;GO:0007154;GO:0007165;GO:0007166;GO:0007167;GO:0007169;GO:0008286;GO:0009719;GO:0009725;GO:0009889;GO:0009890;GO:0009892;GO:0009987;GO:0010033;GO:0010468;GO:0010556;GO:0010558;GO:0010605;GO:0010608;GO:0017148;GO:0019222;GO:0031323;GO:0031324;GO:0031326;GO:0031327;GO:0032268;GO:0032269;GO:0032868;GO:0032869;GO:0032870;GO:0042221;GO:0043434;GO:0045947;GO:0048519;GO:0048523;GO:…	regulation of translation;regulation of translational initiation;cell communication;signal transduction;cell surface receptor linked signal transduction;enzyme linked receptor protein signaling pathway	hsa:1978	ko04012;ko04150;ko04910;ko05221	ErbB signaling pathway;mTOR signaling pathway;Insulin signaling pathway;Acute myeloid leukemia	K07205	0.967623	16.835	0.967623	16.835	0.000792267	46.8	61.108	0.659417	4.76036	0.0737494	21.76	44.273
5028	88	34	34		10195	11325;11326	40604	94600	o100802_RD463HCLSa_57i	8660	40603	94599	o100802_RD463HCLSa_57i	8420	IPI00002569	IPI00002569	IPI00002569	Eukaryotic translation initiation factor 4E-binding protein 1;Phosphorylated heat- and acid-stable protein regulated by insulin 1	EIF4EBP1	Eukaryotic translation initiation factor 4E-binding protein 1	Q13541;B2R502	ENST00000338825	PF05456	eIF_4EBP	Eukaryotic translation initiation factor 4E binding protein (EIF4EBP)	1WKW;2JGB;2JGC;2V8W;2V8X;2V8Y	GO:0005829;GO:0044424;GO:0044444;GO:0044464	cytosol;intracellular part;cytoplasmic part;cell part	GO:0003676;GO:0003743;GO:0005488;GO:0005515;GO:0008135;GO:0008190;GO:0031369;GO:0045182	nucleic acid binding;translation initiation factor activity;binding;protein binding;translation factor activity, nucleic acid binding;eukaryotic initiation factor 4E binding;translation initiation factor binding;translation regulator activity	GO:0006417;GO:0006446;GO:0007154;GO:0007165;GO:0007166;GO:0007167;GO:0007169;GO:0008286;GO:0009719;GO:0009725;GO:0009889;GO:0009890;GO:0009892;GO:0009987;GO:0010033;GO:0010468;GO:0010556;GO:0010558;GO:0010605;GO:0010608;GO:0017148;GO:0019222;GO:0031323;GO:0031324;GO:0031326;GO:0031327;GO:0032268;GO:0032269;GO:0032868;GO:0032869;GO:0032870;GO:0042221;GO:0043434;GO:0045947;GO:0048519;GO:0048523;GO:…	regulation of translation;regulation of translational initiation;cell communication;signal transduction;cell surface receptor linked signal transduction;enzyme linked receptor protein signaling pathway	hsa:1978	ko04012;ko04150;ko04910;ko05221	ErbB signaling pathway;mTOR signaling pathway;Insulin signaling pathway;Acute myeloid leukemia	K07205	0.851526	8.56881	0.851526	8.56881	0.00611366	26.9	55.23	0.69602	4.12026	0.529789	13.65	30.007
5029	88	54	54	Phosphotyrosine	10195	11325;11326	40603	94599	o100802_RD463HCLSa_57i	8420	40603	94599	o100802_RD463HCLSa_57i	8420	IPI00002569	IPI00002569	IPI00002569	Eukaryotic translation initiation factor 4E-binding protein 1;Phosphorylated heat- and acid-stable protein regulated by insulin 1	EIF4EBP1	Eukaryotic translation initiation factor 4E-binding protein 1	Q13541;B2R502	ENST00000338825	PF05456	eIF_4EBP	Eukaryotic translation initiation factor 4E binding protein (EIF4EBP)	1WKW;2JGB;2JGC;2V8W;2V8X;2V8Y	GO:0005829;GO:0044424;GO:0044444;GO:0044464	cytosol;intracellular part;cytoplasmic part;cell part	GO:0003676;GO:0003743;GO:0005488;GO:0005515;GO:0008135;GO:0008190;GO:0031369;GO:0045182	nucleic acid binding;translation initiation factor activity;binding;protein binding;translation factor activity, nucleic acid binding;eukaryotic initiation factor 4E binding;translation initiation factor binding;translation regulator activity	GO:0006417;GO:0006446;GO:0007154;GO:0007165;GO:0007166;GO:0007167;GO:0007169;GO:0008286;GO:0009719;GO:0009725;GO:0009889;GO:0009890;GO:0009892;GO:0009987;GO:0010033;GO:0010468;GO:0010556;GO:0010558;GO:0010605;GO:0010608;GO:0017148;GO:0019222;GO:0031323;GO:0031324;GO:0031326;GO:0031327;GO:0032268;GO:0032269;GO:0032868;GO:0032869;GO:0032870;GO:0042221;GO:0043434;GO:0045947;GO:0048519;GO:0048523;GO:…	regulation of translation;regulation of translational initiation;cell communication;signal transduction;cell surface receptor linked signal transduction;enzyme linked receptor protein signaling pathway	hsa:1978	ko04012;ko04150;ko04910;ko05221	ErbB signaling pathway;mTOR signaling pathway;Insulin signaling pathway;Acute myeloid leukemia	K07205	0.911726	10.9572	0.911726	10.9572	0.00611366	26.9	55.23	0.30398	-4.12026	0.529789	13.65	30.007
121	89	498	498	Phosphoserine	6867	7590	27183	63258	o100806_RD463HCLSa_49i	9415	27183	63258	o100806_RD463HCLSa_49i	9415	IPI00002614	IPI00002614	IPI00002614	UV radiation resistance-associated gene protein;p63	UVRAG	UV radiation resistance-associated gene protein	Q9P2Y5;A8K4P6;B3KTC1;B4DET6;Q53H09;Q6P1X0	ENST00000356136	PF00168	C2	C2 domain		GO:0005737;GO:0044424;GO:0044464	cytoplasm;intracellular part;cell part			GO:0006139;GO:0006259;GO:0006281;GO:0006807;GO:0006950;GO:0006974;GO:0008152;GO:0009987;GO:0033554;GO:0034960;GO:0034984;GO:0043170;GO:0043283;GO:0044237;GO:0044238;GO:0044260;GO:0050896;GO:0051716	nucleobase, nucleoside, nucleotide and nucleic acid metabolic process;DNA metabolic process;DNA repair;nitrogen compound metabolic process;response to stress;response to DNA damage stimulus;metabolic process;cellular process;cellular response to stress	hsa:7405				0.999275	31.3912						0.999275	31.3912	1.39038e-05	45.49	91.938
122	90	268	268	Phosphoserine	717	777	2829	6588	o101004_RD463HCLSb_i39	5466	2829	6588	o101004_RD463HCLSb_i39	5466	IPI00002707;IPI00219816	IPI00002707	IPI00002707	Spastin;Spastin	SPAST;ADPSP;FSP2;KIAA1083;SPG4;SPAST;ADPSP;FSP2;KIAA1083;SPG4	Isoform 1 of Spastin;Isoform 2 of Spastin	Q9UBP0-1;Q9UBP0;Q9UBP0-2;B4E267	ENST00000315285;ENST00000315285	PF00004;PF04212;PF00004;PF04212	AAA;MIT;AAA;MIT	ATPase family associated with various cellular activities (AAA);MIT (microtubule interacting and transport) domain;ATPase family associated with various cellular activities (AAA);MIT (microtubule interacting and transport) domain	3EAB;3EAB	GO:0005634;GO:0005768;GO:0005783;GO:0005813;GO:0005815;GO:0005819;GO:0005874;GO:0016021;GO:0031224;GO:0043226;GO:0043227;GO:0043228;GO:0043229;GO:0043231;GO:0043232;GO:0044422;GO:0044424;GO:0044425;GO:0044430;GO:0044444;GO:0044446;GO:0044464;GO:0048471;GO:0005634;GO:0005768;GO:0005783;GO:0005813;GO:0005815;GO:0005819;GO:0005874;GO:0016021;GO:0031224;GO:0043226;GO:0043227;GO:0043228;GO:0043229;GO:…	nucleus;endosome;endoplasmic reticulum;centrosome;microtubule organizing center;spindle;microtubule;integral to membrane;intrinsic to membrane;organelle;membrane-bounded organelle;non-membrane-bounded organelle;intracellular organelle	GO:0000166;GO:0001882;GO:0001883;GO:0003824;GO:0005488;GO:0005515;GO:0005524;GO:0008017;GO:0008092;GO:0008568;GO:0015631;GO:0016462;GO:0016787;GO:0016817;GO:0016818;GO:0016887;GO:0017076;GO:0017111;GO:0030554;GO:0032553;GO:0032555;GO:0032559;GO:0042623;GO:0042624;GO:0043014;GO:0048487;GO:0000166;GO:0001882;GO:0001883;GO:0003824;GO:0005488;GO:0005515;GO:0005524;GO:0008017;GO:0008092;GO:0008568;GO:…	nucleotide binding;nucleoside binding;purine nucleoside binding;catalytic activity;binding;protein binding;ATP binding;microtubule binding;cytoskeletal protein binding;microtubule-severing ATPase activity;tubulin binding;pyrophosphatase activity	GO:0000226;GO:0001578;GO:0006461;GO:0006810;GO:0006888;GO:0006996;GO:0007010;GO:0007017;GO:0007049;GO:0007109;GO:0007399;GO:0008219;GO:0009987;GO:0010926;GO:0016043;GO:0016192;GO:0016265;GO:0022607;GO:0030154;GO:0032502;GO:0032506;GO:0034214;GO:0043933;GO:0046907;GO:0048193;GO:0048731;GO:0048856;GO:0048869;GO:0051013;GO:0051234;GO:0051259;GO:0051260;GO:0051649;GO:0065003;GO:0000226;GO:0001578;GO:…	microtubule cytoskeleton organization;microtubule bundle formation;protein complex assembly;transport;ER to Golgi vesicle-mediated transport;organelle organization;cytoskeleton organization;microtubule-based process;cell cycle	hsa:6683;hsa:6683				0.999654	34.6056	0.914185	10.2749	0.000440268	48.65	102.36	0.998475	28.1777	0.00379381	42.74	92.082	0.999654
123	90	243	243		7072	7812	27934	65016	o101004_RD463HCLSb_i49	2169	27931	65012	o100702_RD463HSLCi_49	4020	IPI00002707;IPI00219816	IPI00002707	IPI00002707	Spastin;Spastin	SPAST;ADPSP;FSP2;KIAA1083;SPG4;SPAST;ADPSP;FSP2;KIAA1083;SPG4	Isoform 1 of Spastin;Isoform 2 of Spastin	Q9UBP0-1;Q9UBP0;Q9UBP0-2;B4E267	ENST00000315285;ENST00000315285	PF00004;PF04212;PF00004;PF04212	AAA;MIT;AAA;MIT	ATPase family associated with various cellular activities (AAA);MIT (microtubule interacting and transport) domain;ATPase family associated with various cellular activities (AAA);MIT (microtubule interacting and transport) domain	3EAB;3EAB	GO:0005634;GO:0005768;GO:0005783;GO:0005813;GO:0005815;GO:0005819;GO:0005874;GO:0016021;GO:0031224;GO:0043226;GO:0043227;GO:0043228;GO:0043229;GO:0043231;GO:0043232;GO:0044422;GO:0044424;GO:0044425;GO:0044430;GO:0044444;GO:0044446;GO:0044464;GO:0048471;GO:0005634;GO:0005768;GO:0005783;GO:0005813;GO:0005815;GO:0005819;GO:0005874;GO:0016021;GO:0031224;GO:0043226;GO:0043227;GO:0043228;GO:0043229;GO:…	nucleus;endosome;endoplasmic reticulum;centrosome;microtubule organizing center;spindle;microtubule;integral to membrane;intrinsic to membrane;organelle;membrane-bounded organelle;non-membrane-bounded organelle;intracellular organelle	GO:0000166;GO:0001882;GO:0001883;GO:0003824;GO:0005488;GO:0005515;GO:0005524;GO:0008017;GO:0008092;GO:0008568;GO:0015631;GO:0016462;GO:0016787;GO:0016817;GO:0016818;GO:0016887;GO:0017076;GO:0017111;GO:0030554;GO:0032553;GO:0032555;GO:0032559;GO:0042623;GO:0042624;GO:0043014;GO:0048487;GO:0000166;GO:0001882;GO:0001883;GO:0003824;GO:0005488;GO:0005515;GO:0005524;GO:0008017;GO:0008092;GO:0008568;GO:…	nucleotide binding;nucleoside binding;purine nucleoside binding;catalytic activity;binding;protein binding;ATP binding;microtubule binding;cytoskeletal protein binding;microtubule-severing ATPase activity;tubulin binding;pyrophosphatase activity	GO:0000226;GO:0001578;GO:0006461;GO:0006810;GO:0006888;GO:0006996;GO:0007010;GO:0007017;GO:0007049;GO:0007109;GO:0007399;GO:0008219;GO:0009987;GO:0010926;GO:0016043;GO:0016192;GO:0016265;GO:0022607;GO:0030154;GO:0032502;GO:0032506;GO:0034214;GO:0043933;GO:0046907;GO:0048193;GO:0048731;GO:0048856;GO:0048869;GO:0051013;GO:0051234;GO:0051259;GO:0051260;GO:0051649;GO:0065003;GO:0000226;GO:0001578;GO:…	microtubule cytoskeleton organization;microtubule bundle formation;protein complex assembly;transport;ER to Golgi vesicle-mediated transport;organelle organization;cytoskeleton organization;microtubule-based process;cell cycle	hsa:6683;hsa:6683				0.462004	0						0.0435915	-13.3968	0.0724836	30.66	54.321	0.462004
124	90	245	245		7072	7812	27932	65014	o100806_RD463HCLSa_49i	3428	27931	65012	o100702_RD463HSLCi_49	4020	IPI00002707;IPI00219816	IPI00002707	IPI00002707	Spastin;Spastin	SPAST;ADPSP;FSP2;KIAA1083;SPG4;SPAST;ADPSP;FSP2;KIAA1083;SPG4	Isoform 1 of Spastin;Isoform 2 of Spastin	Q9UBP0-1;Q9UBP0;Q9UBP0-2;B4E267	ENST00000315285;ENST00000315285	PF00004;PF04212;PF00004;PF04212	AAA;MIT;AAA;MIT	ATPase family associated with various cellular activities (AAA);MIT (microtubule interacting and transport) domain;ATPase family associated with various cellular activities (AAA);MIT (microtubule interacting and transport) domain	3EAB;3EAB	GO:0005634;GO:0005768;GO:0005783;GO:0005813;GO:0005815;GO:0005819;GO:0005874;GO:0016021;GO:0031224;GO:0043226;GO:0043227;GO:0043228;GO:0043229;GO:0043231;GO:0043232;GO:0044422;GO:0044424;GO:0044425;GO:0044430;GO:0044444;GO:0044446;GO:0044464;GO:0048471;GO:0005634;GO:0005768;GO:0005783;GO:0005813;GO:0005815;GO:0005819;GO:0005874;GO:0016021;GO:0031224;GO:0043226;GO:0043227;GO:0043228;GO:0043229;GO:…	nucleus;endosome;endoplasmic reticulum;centrosome;microtubule organizing center;spindle;microtubule;integral to membrane;intrinsic to membrane;organelle;membrane-bounded organelle;non-membrane-bounded organelle;intracellular organelle	GO:0000166;GO:0001882;GO:0001883;GO:0003824;GO:0005488;GO:0005515;GO:0005524;GO:0008017;GO:0008092;GO:0008568;GO:0015631;GO:0016462;GO:0016787;GO:0016817;GO:0016818;GO:0016887;GO:0017076;GO:0017111;GO:0030554;GO:0032553;GO:0032555;GO:0032559;GO:0042623;GO:0042624;GO:0043014;GO:0048487;GO:0000166;GO:0001882;GO:0001883;GO:0003824;GO:0005488;GO:0005515;GO:0005524;GO:0008017;GO:0008092;GO:0008568;GO:…	nucleotide binding;nucleoside binding;purine nucleoside binding;catalytic activity;binding;protein binding;ATP binding;microtubule binding;cytoskeletal protein binding;microtubule-severing ATPase activity;tubulin binding;pyrophosphatase activity	GO:0000226;GO:0001578;GO:0006461;GO:0006810;GO:0006888;GO:0006996;GO:0007010;GO:0007017;GO:0007049;GO:0007109;GO:0007399;GO:0008219;GO:0009987;GO:0010926;GO:0016043;GO:0016192;GO:0016265;GO:0022607;GO:0030154;GO:0032502;GO:0032506;GO:0034214;GO:0043933;GO:0046907;GO:0048193;GO:0048731;GO:0048856;GO:0048869;GO:0051013;GO:0051234;GO:0051259;GO:0051260;GO:0051649;GO:0065003;GO:0000226;GO:0001578;GO:…	microtubule cytoskeleton organization;microtubule bundle formation;protein complex assembly;transport;ER to Golgi vesicle-mediated transport;organelle organization;cytoskeleton organization;microtubule-based process;cell cycle	hsa:6683;hsa:6683				0.989473	20.804						0.989473	20.804	0.0724836	30.66	54.321	0.462004
129	92	583	583	Phosphoserine	885	967	3645	8556	o100802_RD463HCLSa_45i	6814	3646	8558	o101004_RD463HCLSb_i45	4875	IPI00002804	IPI00002804	IPI00002804	Serine/threonine-protein kinase N2;Protein kinase C-like 2;Protein-kinase C-related kinase 2	PKN2;PRK2;PRKCL2	Serine/threonine-protein kinase N2	Q16513;B4DQ21;B4DTP5;B4DVG1;Q08AF4;Q6P5W9	ENST00000370521	PF02185;PF00069;PF00433	HR1;Pkinase;Pkinase_C	Hr1 repeat;Protein kinase domain;Protein kinase C terminal domain		GO:0005737;GO:0044424;GO:0044464	cytoplasm;intracellular part;cell part	GO:0000166;GO:0001882;GO:0001883;GO:0003824;GO:0004672;GO:0004674;GO:0004697;GO:0005488;GO:0005524;GO:0016301;GO:0016740;GO:0016772;GO:0016773;GO:0017076;GO:0030554;GO:0032553;GO:0032555;GO:0032559	nucleotide binding;nucleoside binding;purine nucleoside binding;catalytic activity;protein kinase activity;protein serine/threonine kinase activity;protein kinase C activity;binding;ATP binding;kinase activity;transferase activity	GO:0006464;GO:0006468;GO:0006793;GO:0006796;GO:0007154;GO:0007165;GO:0008152;GO:0009987;GO:0016310;GO:0019538;GO:0034960;GO:0043170;GO:0043283;GO:0043412;GO:0043687;GO:0044237;GO:0044238;GO:0044260;GO:0044267;GO:0050789;GO:0050794;GO:0065007	protein modification process;protein amino acid phosphorylation;phosphorus metabolic process;phosphate metabolic process;cell communication;signal transduction;metabolic process;cellular process;phosphorylation;protein metabolic process	hsa:5586			K06071	0.999653	34.598	0.999653	34.598	1.23112e-08	43.85	124.18						0.993149
4045	92	958	958	Phosphothreonine	2958	3233	11439	26731	o100702_RD463HSLCi_49	8923	11439	26731	o100702_RD463HSLCi_49	8923	IPI00002804	IPI00002804	IPI00002804	Serine/threonine-protein kinase N2;Protein kinase C-like 2;Protein-kinase C-related kinase 2	PKN2;PRK2;PRKCL2	Serine/threonine-protein kinase N2	Q16513;B4DQ21;B4DTP5;B4DVG1;Q08AF4;Q6P5W9	ENST00000370521	PF02185;PF00069;PF00433	HR1;Pkinase;Pkinase_C	Hr1 repeat;Protein kinase domain;Protein kinase C terminal domain		GO:0005737;GO:0044424;GO:0044464	cytoplasm;intracellular part;cell part	GO:0000166;GO:0001882;GO:0001883;GO:0003824;GO:0004672;GO:0004674;GO:0004697;GO:0005488;GO:0005524;GO:0016301;GO:0016740;GO:0016772;GO:0016773;GO:0017076;GO:0030554;GO:0032553;GO:0032555;GO:0032559	nucleotide binding;nucleoside binding;purine nucleoside binding;catalytic activity;protein kinase activity;protein serine/threonine kinase activity;protein kinase C activity;binding;ATP binding;kinase activity;transferase activity	GO:0006464;GO:0006468;GO:0006793;GO:0006796;GO:0007154;GO:0007165;GO:0008152;GO:0009987;GO:0016310;GO:0019538;GO:0034960;GO:0043170;GO:0043283;GO:0043412;GO:0043687;GO:0044237;GO:0044238;GO:0044260;GO:0044267;GO:0050789;GO:0050794;GO:0065007	protein modification process;protein amino acid phosphorylation;phosphorus metabolic process;phosphate metabolic process;cell communication;signal transduction;metabolic process;cellular process;phosphorylation;protein metabolic process	hsa:5586			K06071	0.999917	42.1798						0.988183	22.2694	0.149556	33.58	48.713
130	93	51	51	Phosphoserine	3858;3859	4248;4249	15465	36470	o100806_RD463HCLSa_49i	6986	15466	36474	o101004_RD463HCLSb_i49	4234	IPI00002806;IPI00759817	IPI00002806	IPI00002806	Transcription initiation factor TFIID subunit 12;Transcription initiation factor TFIID 20/15 kDa subunits;TAFII-20/TAFII-15;Transcription initiation factor TFIID subunit 12;Transcription initiation factor TFIID 20/15 kDa subunits;TAFII-20/TAFII-15	TAF12;TAF15;TAF2J;TAFII20;TAF12;TAF15;TAF2J;TAFII20	Isoform TAFII20 of Transcription initiation factor TFIID subunit 12;Isoform TAFII15 of Transcription initiation factor TFIID subunit 12	Q16514-1;Q16514;Q16514-2	ENST00000263974;ENST00000373824;ENST00000263974;ENST00000373824	PF03847;PF03847	TFIID_20kDa;TFIID_20kDa	Transcription initiation factor TFIID subunit A;Transcription initiation factor TFIID subunit A	1H3O;1H3O	GO:0000123;GO:0005667;GO:0005669;GO:0005737;GO:0005886;GO:0016020;GO:0032991;GO:0033276;GO:0043234;GO:0044422;GO:0044424;GO:0044428;GO:0044446;GO:0044451;GO:0044464;GO:0070461;GO:0000123;GO:0005667;GO:0005669;GO:0005737;GO:0005886;GO:0016020;GO:0032991;GO:0033276;GO:0043234;GO:0044422;GO:0044424;GO:0044428;GO:0044446;GO:0044451;GO:0044464;GO:0070461	histone acetyltransferase complex;transcription factor complex;transcription factor TFIID complex;cytoplasm;plasma membrane;membrane;macromolecular complex;transcription factor TFTC complex;protein complex;organelle part;intracellular part;nuclear part	GO:0003676;GO:0003677;GO:0003702;GO:0005488;GO:0005515;GO:0016251;GO:0016986;GO:0030528;GO:0003676;GO:0003677;GO:0003702;GO:0005488;GO:0005515;GO:0016251;GO:0016986;GO:0030528	nucleic acid binding;DNA binding;RNA polymerase II transcription factor activity;binding;protein binding;general RNA polymerase II transcription factor activity;transcription initiation factor activity;transcription regulator activity;nucleic acid binding	GO:0006139;GO:0006352;GO:0006354;GO:0006355;GO:0006367;GO:0006368;GO:0006807;GO:0008152;GO:0009889;GO:0009987;GO:0010468;GO:0010556;GO:0010926;GO:0016043;GO:0016070;GO:0019219;GO:0019222;GO:0022607;GO:0031323;GO:0031326;GO:0034621;GO:0034622;GO:0034960;GO:0043170;GO:0043283;GO:0043933;GO:0044237;GO:0044238;GO:0044260;GO:0045449;GO:0050789;GO:0050794;GO:0051171;GO:0051252;GO:0060255;GO:0065003;GO:…	nucleobase, nucleoside, nucleotide and nucleic acid metabolic process;transcription initiation;RNA elongation;regulation of transcription, DNA-dependent;transcription initiation from RNA polymerase II promoter	hsa:6883;hsa:6883	ko03022	Basal transcription factors	K03126	0.99955	34.6211	0.996981	25.6766	0.00796304	12.9	54.707	0.99955	34.6211	0.000615847	23.99	63.652	0.997913
4046	93	59	59	Phosphothreonine	3858;3859	4248;4249	15467	36478	o100702_RD463HSLCi_51	6261	15466	36474	o101004_RD463HCLSb_i49	4234	IPI00002806;IPI00759817	IPI00002806	IPI00002806	Transcription initiation factor TFIID subunit 12;Transcription initiation factor TFIID 20/15 kDa subunits;TAFII-20/TAFII-15;Transcription initiation factor TFIID subunit 12;Transcription initiation factor TFIID 20/15 kDa subunits;TAFII-20/TAFII-15	TAF12;TAF15;TAF2J;TAFII20;TAF12;TAF15;TAF2J;TAFII20	Isoform TAFII20 of Transcription initiation factor TFIID subunit 12;Isoform TAFII15 of Transcription initiation factor TFIID subunit 12	Q16514-1;Q16514;Q16514-2	ENST00000263974;ENST00000373824;ENST00000263974;ENST00000373824	PF03847;PF03847	TFIID_20kDa;TFIID_20kDa	Transcription initiation factor TFIID subunit A;Transcription initiation factor TFIID subunit A	1H3O;1H3O	GO:0000123;GO:0005667;GO:0005669;GO:0005737;GO:0005886;GO:0016020;GO:0032991;GO:0033276;GO:0043234;GO:0044422;GO:0044424;GO:0044428;GO:0044446;GO:0044451;GO:0044464;GO:0070461;GO:0000123;GO:0005667;GO:0005669;GO:0005737;GO:0005886;GO:0016020;GO:0032991;GO:0033276;GO:0043234;GO:0044422;GO:0044424;GO:0044428;GO:0044446;GO:0044451;GO:0044464;GO:0070461	histone acetyltransferase complex;transcription factor complex;transcription factor TFIID complex;cytoplasm;plasma membrane;membrane;macromolecular complex;transcription factor TFTC complex;protein complex;organelle part;intracellular part;nuclear part	GO:0003676;GO:0003677;GO:0003702;GO:0005488;GO:0005515;GO:0016251;GO:0016986;GO:0030528;GO:0003676;GO:0003677;GO:0003702;GO:0005488;GO:0005515;GO:0016251;GO:0016986;GO:0030528	nucleic acid binding;DNA binding;RNA polymerase II transcription factor activity;binding;protein binding;general RNA polymerase II transcription factor activity;transcription initiation factor activity;transcription regulator activity;nucleic acid binding	GO:0006139;GO:0006352;GO:0006354;GO:0006355;GO:0006367;GO:0006368;GO:0006807;GO:0008152;GO:0009889;GO:0009987;GO:0010468;GO:0010556;GO:0010926;GO:0016043;GO:0016070;GO:0019219;GO:0019222;GO:0022607;GO:0031323;GO:0031326;GO:0034621;GO:0034622;GO:0034960;GO:0043170;GO:0043283;GO:0043933;GO:0044237;GO:0044238;GO:0044260;GO:0045449;GO:0050789;GO:0050794;GO:0051171;GO:0051252;GO:0060255;GO:0065003;GO:…	nucleobase, nucleoside, nucleotide and nucleic acid metabolic process;transcription initiation;RNA elongation;regulation of transcription, DNA-dependent;transcription initiation from RNA polymerase II promoter	hsa:6883;hsa:6883	ko03022	Basal transcription factors	K03126	0.499973	0	0.187421	-6.36822	0.00796304	12.9	54.707	0.000344899	-34.6211	0.000615847	23.99	63.652	0.00208411
131	95	2	2	Phosphoserine	8308;8309	9236;9237	32748	76435	o100806_RD463HCLSa_49i	6127	32748	76435	o100806_RD463HCLSa_49i	6127	IPI00002857;IPI00221141;IPI00221143;IPI00221142	IPI00002857	IPI00002857	Mitogen-activated protein kinase 14;Mitogen-activated protein kinase p38 alpha;Cytokine suppressive anti-inflammatory drug-binding protein;MAX-interacting protein 2;MAP kinase MXI2;SAPK2A;Mitogen-activated protein kinase 14;Mitogen-activated protein kinase p38 alpha;Cytokine suppressive anti-inflammatory drug-binding protein;MAX-interacting protein 2;MAP kinase MXI2;SAPK2A;Mitogen-activated prote…	MAPK14;CSBP;CSBP1;CSBP2;CSPB1;MXI2;MAPK14;CSBP;CSBP1;CSBP2;CSPB1;MXI2;MAPK14;CSBP;CSBP1;CSBP2;CSPB1;MXI2;MAPK14;CSBP;CSBP1;CSBP2;CSPB1;MXI2	Isoform CSBP2 of Mitogen-activated protein kinase 14;Isoform CSBP1 of Mitogen-activated protein kinase 14;Isoform Exip of Mitogen-activated protein kinase 14;Isoform Mxi2 of Mitogen-activated protein kinase 14	Q16539-1;Q16539;B4E0K5;Q16539-2;Q16539-4;Q16539-3;B5TY32;B5TY33;Q15454	ENST00000229794;ENST00000229795;ENST00000310795;ENST00000229794;ENST00000229795;ENST00000310795;ENST00000229794;ENST00000229795;ENST00000310795;ENST00000229794;ENST00000229795;ENST00000310795	PF00069;PF00069;PF00069;PF00069	Pkinase;Pkinase;Pkinase;Pkinase	Protein kinase domain;Protein kinase domain;Protein kinase domain;Protein kinase domain	1A9U;1BL6;1BL7;1BMK;1DI9;1IAN;1KV1;1KV2;1M7Q;1OUK;1OUY;1OVE;1OZ1;1R39;1R3C;1W7H;1W82;1W83;1W84;1WBN;1WBO;1WBS;1WBT;1WBV;1WBW;1WFC;1YQJ;1ZYJ;1ZZ2;1ZZL;2BAJ;2BAK;2BAL;2BAQ;2FSL;2FSM;2FSO;2FST;2GFS;2I0H;2NPQ;2OKR;2ONL;2P5A;2PKJ;2PTJ;2PTO;2PV5;2PV8;2QD9;2RG5;2RG6;2ZAZ;2ZB0;2ZB1;3BV2;3BV3;3BX5;3C5U;3CG2;3CTQ;3D7Z;3D83;3DS6;3DT1;3E92;3E93;3FC1;3GCP;3GCQ;3GCS;3GCU;3GCV;1A9U;1BL6;1BL7;1BMK;1DI9;1IAN;1KV1…	GO:0005654;GO:0005829;GO:0044422;GO:0044424;GO:0044428;GO:0044444;GO:0044446;GO:0044464;GO:0005654;GO:0005829;GO:0044422;GO:0044424;GO:0044428;GO:0044444;GO:0044446;GO:0044464;GO:0005654;GO:0005829;GO:0044422;GO:0044424;GO:0044428;GO:0044444;GO:0044446;GO:0044464;GO:0005654;GO:0005829;GO:0044422;GO:0044424;GO:0044428;GO:0044444;GO:0044446;GO:0044464	nucleoplasm;cytosol;organelle part;intracellular part;nuclear part;cytoplasmic part;intracellular organelle part;cell part;nucleoplasm;cytosol;organelle part;intracellular part;nuclear part;cytoplasmic part;intracellular organelle part;cell part	GO:0000166;GO:0001882;GO:0001883;GO:0003824;GO:0004672;GO:0004674;GO:0004702;GO:0004707;GO:0004708;GO:0004712;GO:0004871;GO:0005057;GO:0005488;GO:0005515;GO:0005524;GO:0008339;GO:0016301;GO:0016740;GO:0016772;GO:0016773;GO:0016909;GO:0017076;GO:0030554;GO:0032553;GO:0032555;GO:0032559;GO:0060089;GO:0000166;GO:0001882;GO:0001883;GO:0003824;GO:0004672;GO:0004674;GO:0004702;GO:0004707;GO:0004708;GO:…	nucleotide binding;nucleoside binding;purine nucleoside binding;catalytic activity;protein kinase activity;protein serine/threonine kinase activity;receptor signaling protein serine/threonine kinase activity;MAP kinase activity;MAP kinase kinase activity	GO:0006928;GO:0006935;GO:0007154;GO:0007165;GO:0007242;GO:0007243;GO:0007264;GO:0007265;GO:0007610;GO:0007626;GO:0009605;GO:0009987;GO:0040011;GO:0042221;GO:0042330;GO:0050789;GO:0050794;GO:0050896;GO:0065007;GO:0006928;GO:0006935;GO:0007154;GO:0007165;GO:0007242;GO:0007243;GO:0007264;GO:0007265;GO:0007610;GO:0007626;GO:0009605;GO:0009987;GO:0040011;GO:0042221;GO:0042330;GO:0050789;GO:0050794;GO:…	cell motion;chemotaxis;cell communication;signal transduction;intracellular signaling cascade;protein kinase cascade;small GTPase mediated signal transduction;Ras protein signal transduction;behavior;locomotory behavior;response to external stimulus	hsa:1432;hsa:1432;hsa:1432;hsa:1432	ko04010;ko04011;ko04370;ko04912;ko04914;ko04620;ko04660;ko04664;ko04670;ko05014;ko05120	MAPK signaling pathway;MAPK signaling pathway - yeast;VEGF signaling pathway;GnRH signaling pathway;Progesterone-mediated oocyte maturation;Toll-like receptor signaling pathway;T cell receptor signaling pathway;Fc epsilon RI signaling pathway;Leukocyte transendothelial migration;Amyotrophic lateral sclerosis (ALS);Epithelial cell signaling in Helicobacter pylori infection	K04441	0.991663	20.7536						0.991663	20.7536	0.0306466	16.16	68.222	0.945821
5030	95	182	182	Phosphotyrosine	3370	3697	13154	30899	o101004_RD463HCLSb_i51	2401	13154	30899	o101004_RD463HCLSb_i51	2401	IPI00002857;IPI00221141;IPI00221143;IPI00221142	IPI00002857	IPI00002857	Mitogen-activated protein kinase 14;Mitogen-activated protein kinase p38 alpha;Cytokine suppressive anti-inflammatory drug-binding protein;MAX-interacting protein 2;MAP kinase MXI2;SAPK2A;Mitogen-activated protein kinase 14;Mitogen-activated protein kinase p38 alpha;Cytokine suppressive anti-inflammatory drug-binding protein;MAX-interacting protein 2;MAP kinase MXI2;SAPK2A;Mitogen-activated prote…	MAPK14;CSBP;CSBP1;CSBP2;CSPB1;MXI2;MAPK14;CSBP;CSBP1;CSBP2;CSPB1;MXI2;MAPK14;CSBP;CSBP1;CSBP2;CSPB1;MXI2;MAPK14;CSBP;CSBP1;CSBP2;CSPB1;MXI2	Isoform CSBP2 of Mitogen-activated protein kinase 14;Isoform CSBP1 of Mitogen-activated protein kinase 14;Isoform Exip of Mitogen-activated protein kinase 14;Isoform Mxi2 of Mitogen-activated protein kinase 14	Q16539-1;Q16539;B4E0K5;Q16539-2;Q16539-4;Q16539-3;B5TY32;B5TY33;Q15454	ENST00000229794;ENST00000229795;ENST00000310795;ENST00000229794;ENST00000229795;ENST00000310795;ENST00000229794;ENST00000229795;ENST00000310795;ENST00000229794;ENST00000229795;ENST00000310795	PF00069;PF00069;PF00069;PF00069	Pkinase;Pkinase;Pkinase;Pkinase	Protein kinase domain;Protein kinase domain;Protein kinase domain;Protein kinase domain	1A9U;1BL6;1BL7;1BMK;1DI9;1IAN;1KV1;1KV2;1M7Q;1OUK;1OUY;1OVE;1OZ1;1R39;1R3C;1W7H;1W82;1W83;1W84;1WBN;1WBO;1WBS;1WBT;1WBV;1WBW;1WFC;1YQJ;1ZYJ;1ZZ2;1ZZL;2BAJ;2BAK;2BAL;2BAQ;2FSL;2FSM;2FSO;2FST;2GFS;2I0H;2NPQ;2OKR;2ONL;2P5A;2PKJ;2PTJ;2PTO;2PV5;2PV8;2QD9;2RG5;2RG6;2ZAZ;2ZB0;2ZB1;3BV2;3BV3;3BX5;3C5U;3CG2;3CTQ;3D7Z;3D83;3DS6;3DT1;3E92;3E93;3FC1;3GCP;3GCQ;3GCS;3GCU;3GCV;1A9U;1BL6;1BL7;1BMK;1DI9;1IAN;1KV1…	GO:0005654;GO:0005829;GO:0044422;GO:0044424;GO:0044428;GO:0044444;GO:0044446;GO:0044464;GO:0005654;GO:0005829;GO:0044422;GO:0044424;GO:0044428;GO:0044444;GO:0044446;GO:0044464;GO:0005654;GO:0005829;GO:0044422;GO:0044424;GO:0044428;GO:0044444;GO:0044446;GO:0044464;GO:0005654;GO:0005829;GO:0044422;GO:0044424;GO:0044428;GO:0044444;GO:0044446;GO:0044464	nucleoplasm;cytosol;organelle part;intracellular part;nuclear part;cytoplasmic part;intracellular organelle part;cell part;nucleoplasm;cytosol;organelle part;intracellular part;nuclear part;cytoplasmic part;intracellular organelle part;cell part	GO:0000166;GO:0001882;GO:0001883;GO:0003824;GO:0004672;GO:0004674;GO:0004702;GO:0004707;GO:0004708;GO:0004712;GO:0004871;GO:0005057;GO:0005488;GO:0005515;GO:0005524;GO:0008339;GO:0016301;GO:0016740;GO:0016772;GO:0016773;GO:0016909;GO:0017076;GO:0030554;GO:0032553;GO:0032555;GO:0032559;GO:0060089;GO:0000166;GO:0001882;GO:0001883;GO:0003824;GO:0004672;GO:0004674;GO:0004702;GO:0004707;GO:0004708;GO:…	nucleotide binding;nucleoside binding;purine nucleoside binding;catalytic activity;protein kinase activity;protein serine/threonine kinase activity;receptor signaling protein serine/threonine kinase activity;MAP kinase activity;MAP kinase kinase activity	GO:0006928;GO:0006935;GO:0007154;GO:0007165;GO:0007242;GO:0007243;GO:0007264;GO:0007265;GO:0007610;GO:0007626;GO:0009605;GO:0009987;GO:0040011;GO:0042221;GO:0042330;GO:0050789;GO:0050794;GO:0050896;GO:0065007;GO:0006928;GO:0006935;GO:0007154;GO:0007165;GO:0007242;GO:0007243;GO:0007264;GO:0007265;GO:0007610;GO:0007626;GO:0009605;GO:0009987;GO:0040011;GO:0042221;GO:0042330;GO:0050789;GO:0050794;GO:…	cell motion;chemotaxis;cell communication;signal transduction;intracellular signaling cascade;protein kinase cascade;small GTPase mediated signal transduction;Ras protein signal transduction;behavior;locomotory behavior;response to external stimulus	hsa:1432;hsa:1432;hsa:1432;hsa:1432	ko04010;ko04011;ko04370;ko04912;ko04914;ko04620;ko04660;ko04664;ko04670;ko05014;ko05120	MAPK signaling pathway;MAPK signaling pathway - yeast;VEGF signaling pathway;GnRH signaling pathway;Progesterone-mediated oocyte maturation;Toll-like receptor signaling pathway;T cell receptor signaling pathway;Fc epsilon RI signaling pathway;Leukocyte transendothelial migration;Amyotrophic lateral sclerosis (ALS);Epithelial cell signaling in Helicobacter pylori infection	K04441	1	120.821											1
132	96	388	388	Phosphoserine	2991	3272	11610	27225	o101004_RD463HCLSb_i57	2084	11610	27225	o101004_RD463HCLSb_i57	2084	IPI00002929;IPI00218860;IPI00218861;IPI00552780;IPI00640095	IPI00002929	IPI00002929	Histone-lysine N-methyltransferase SUV39H2;Suppressor of variegation 3-9 homolog 2;Histone H3-K9 methyltransferase 2;H3-K9-HMTase 2;Lysine N-methyltransferase 1B;Histone-lysine N-methyltransferase SUV39H2;Suppressor of variegation 3-9 homolog 2;Histone H3-K9 methyltransferase 2;H3-K9-HMTase 2;Lysine N-methyltransferase 1B;Histone-lysine N-methyltransferase SUV39H2;Suppressor of variegation 3-9 ho…	SUV39H2;KMT1B;SUV39H2;KMT1B;SUV39H2;KMT1B;SUV39H2;RP11-2K17.2-001;SUV39H2;RP11-2K17.2-003	Isoform 3 of Histone-lysine N-methyltransferase SUV39H2;Isoform 1 of Histone-lysine N-methyltransferase SUV39H2;Isoform 2 of Histone-lysine N-methyltransferase SUV39H2;Suppressor of variegation 3-9 homolog 2;Suppressor of variegation 3-9 homolog 2	Q9H5I1-1;Q9H5I1;Q9H5I1-2;Q9H5I1-3;Q5JSS4;Q5JSS3;Q5JSS2	ENST00000313519;ENST00000354919;ENST00000378331;ENST00000313519;ENST00000354919;ENST00000378331;ENST00000313519;ENST00000354919;ENST00000378331;ENST00000354919;ENST00000358298;ENST00000354919;ENST00000378325	PF00385;PF05033;PF00856;PF00385;PF05033;PF00856;PF00385;PF05033;PF00856;PF00856;PF00385;PF00856	Chromo;Pre-SET;SET;Chromo;Pre-SET;SET;Chromo;Pre-SET;SET;SET;Chromo;SET	'chromo' (CHRromatin Organisation MOdifier) domain;Pre-SET motif;SET domain;'chromo' (CHRromatin Organisation MOdifier) domain;Pre-SET motif;SET domain;'chromo' (CHRromatin Organisation MOdifier) domain;Pre-SET motif;SET domain;SET domain;'chromo' (CHRromatin Organisation MOdifier) domain;SET domain	2R3A;2R3A;2R3A	GO:0000775;GO:0000785;GO:0005634;GO:0043226;GO:0043227;GO:0043229;GO:0043231;GO:0044422;GO:0044424;GO:0044427;GO:0044446;GO:0044464;GO:0000775;GO:0000785;GO:0005634;GO:0043226;GO:0043227;GO:0043229;GO:0043231;GO:0044422;GO:0044424;GO:0044427;GO:0044446;GO:0044464;GO:0000775;GO:0000785;GO:0005634;GO:0043226;GO:0043227;GO:0043229;GO:0043231;GO:0044422;GO:0044424;GO:0044427;GO:0044446;GO:0044464;GO:…	chromosome, centromeric region;chromatin;nucleus;organelle;membrane-bounded organelle;intracellular organelle;intracellular membrane-bounded organelle;organelle part;intracellular part;chromosomal part;intracellular organelle part;cell part	GO:0003682;GO:0003824;GO:0005488;GO:0005515;GO:0008168;GO:0008170;GO:0008270;GO:0008276;GO:0008757;GO:0016278;GO:0016279;GO:0016740;GO:0016741;GO:0018024;GO:0042054;GO:0043167;GO:0043169;GO:0046872;GO:0046914;GO:0046974;GO:0003682;GO:0003824;GO:0005488;GO:0005515;GO:0008168;GO:0008170;GO:0008270;GO:0008276;GO:0008757;GO:0016278;GO:0016279;GO:0016740;GO:0016741;GO:0018024;GO:0042054;GO:0043167;GO:…	chromatin binding;catalytic activity;binding;protein binding;methyltransferase activity;N-methyltransferase activity;zinc ion binding;protein methyltransferase activity;S-adenosylmethionine-dependent methyltransferase activity	GO:0006139;GO:0006325;GO:0006333;GO:0006338;GO:0006350;GO:0006355;GO:0006807;GO:0006996;GO:0007049;GO:0008152;GO:0009058;GO:0009059;GO:0009889;GO:0009987;GO:0010468;GO:0010556;GO:0016043;GO:0016568;GO:0019219;GO:0019222;GO:0030154;GO:0031323;GO:0031326;GO:0032502;GO:0034645;GO:0034960;GO:0034961;GO:0043170;GO:0043283;GO:0043284;GO:0044237;GO:0044238;GO:0044249;GO:0044260;GO:0045449;GO:0048869;GO:…	nucleobase, nucleoside, nucleotide and nucleic acid metabolic process;chromatin organization;chromatin assembly or disassembly;chromatin remodeling;transcription;regulation of transcription, DNA-dependent;nitrogen compound metabolic process	hsa:79723;hsa:79723;hsa:79723	ko00310	Lysine degradation	K11419	1	83.6484											1
133	97	692	692		2340;2341	2559;2560	9121	21260	o100702_RD463HSLCi_43	8207	9119	21258	o101004_RD463HCLSb_i49	1107	IPI00002966	IPI00002966	IPI00002966	Heat shock 70 kDa protein 4;Heat shock 70-related protein APG-2;HSP70RY	HSPA4;APG2	Heat shock 70 kDa protein 4	P34932;B0AZS1;B0AZT0;B0AZU6;B4DH02;B4DIZ3;B4DN48;B4DSE8;B4DT47;B4DUS3;B4E0H6;B4E354;O14992;Q59GF8;Q7KYN0	ENST00000304858	PF00012	HSP70	Hsp70 protein		GO:0005737;GO:0044424;GO:0044464	cytoplasm;intracellular part;cell part	GO:0000166;GO:0001882;GO:0001883;GO:0005488;GO:0005524;GO:0017076;GO:0030554;GO:0032553;GO:0032555;GO:0032559	nucleotide binding;nucleoside binding;purine nucleoside binding;binding;ATP binding;purine nucleotide binding;adenyl nucleotide binding;ribonucleotide binding;purine ribonucleotide binding;adenyl ribonucleotide binding	GO:0006461;GO:0006950;GO:0006986;GO:0009607;GO:0009987;GO:0010033;GO:0010926;GO:0016043;GO:0022607;GO:0034619;GO:0034621;GO:0034622;GO:0042221;GO:0043623;GO:0043933;GO:0050896;GO:0051131;GO:0051789;GO:0065003;GO:0070096	protein complex assembly;response to stress;response to unfolded protein;response to biotic stimulus;cellular process;response to organic substance;anatomical structure formation;cellular component organization;cellular component assembly	hsa:3308	ko04612	Antigen processing and presentation	K09489	1	28.4617											1
134	97	641	641		2441	2663	9432	21991	o101004_RD463HCLSb_i41	4292	9433	21993	o101004_RD463HCLSb_i41	4307	IPI00002966	IPI00002966	IPI00002966	Heat shock 70 kDa protein 4;Heat shock 70-related protein APG-2;HSP70RY	HSPA4;APG2	Heat shock 70 kDa protein 4	P34932;B0AZS1;B0AZT0;B0AZU6;B4DH02;B4DIZ3;B4DN48;B4DSE8;B4DT47;B4DUS3;B4E0H6;B4E354;O14992;Q59GF8;Q7KYN0	ENST00000304858	PF00012	HSP70	Hsp70 protein		GO:0005737;GO:0044424;GO:0044464	cytoplasm;intracellular part;cell part	GO:0000166;GO:0001882;GO:0001883;GO:0005488;GO:0005524;GO:0017076;GO:0030554;GO:0032553;GO:0032555;GO:0032559	nucleotide binding;nucleoside binding;purine nucleoside binding;binding;ATP binding;purine nucleotide binding;adenyl nucleotide binding;ribonucleotide binding;purine ribonucleotide binding;adenyl ribonucleotide binding	GO:0006461;GO:0006950;GO:0006986;GO:0009607;GO:0009987;GO:0010033;GO:0010926;GO:0016043;GO:0022607;GO:0034619;GO:0034621;GO:0034622;GO:0042221;GO:0043623;GO:0043933;GO:0050896;GO:0051131;GO:0051789;GO:0065003;GO:0070096	protein complex assembly;response to stress;response to unfolded protein;response to biotic stimulus;cellular process;response to organic substance;anatomical structure formation;cellular component organization;cellular component assembly	hsa:3308	ko04612	Antigen processing and presentation	K09489	0.333333	0											0.333333
135	97	647	647		2441	2663	9433	21993	o101004_RD463HCLSb_i41	4307	9433	21993	o101004_RD463HCLSb_i41	4307	IPI00002966	IPI00002966	IPI00002966	Heat shock 70 kDa protein 4;Heat shock 70-related protein APG-2;HSP70RY	HSPA4;APG2	Heat shock 70 kDa protein 4	P34932;B0AZS1;B0AZT0;B0AZU6;B4DH02;B4DIZ3;B4DN48;B4DSE8;B4DT47;B4DUS3;B4E0H6;B4E354;O14992;Q59GF8;Q7KYN0	ENST00000304858	PF00012	HSP70	Hsp70 protein		GO:0005737;GO:0044424;GO:0044464	cytoplasm;intracellular part;cell part	GO:0000166;GO:0001882;GO:0001883;GO:0005488;GO:0005524;GO:0017076;GO:0030554;GO:0032553;GO:0032555;GO:0032559	nucleotide binding;nucleoside binding;purine nucleoside binding;binding;ATP binding;purine nucleotide binding;adenyl nucleotide binding;ribonucleotide binding;purine ribonucleotide binding;adenyl ribonucleotide binding	GO:0006461;GO:0006950;GO:0006986;GO:0009607;GO:0009987;GO:0010033;GO:0010926;GO:0016043;GO:0022607;GO:0034619;GO:0034621;GO:0034622;GO:0042221;GO:0043623;GO:0043933;GO:0050896;GO:0051131;GO:0051789;GO:0065003;GO:0070096	protein complex assembly;response to stress;response to unfolded protein;response to biotic stimulus;cellular process;response to organic substance;anatomical structure formation;cellular component organization;cellular component assembly	hsa:3308	ko04612	Antigen processing and presentation	K09489	1	69.0028											1
4047	97	649	649		2441	2663	9432	21991	o101004_RD463HCLSb_i41	4292	9433	21993	o101004_RD463HCLSb_i41	4307	IPI00002966	IPI00002966	IPI00002966	Heat shock 70 kDa protein 4;Heat shock 70-related protein APG-2;HSP70RY	HSPA4;APG2	Heat shock 70 kDa protein 4	P34932;B0AZS1;B0AZT0;B0AZU6;B4DH02;B4DIZ3;B4DN48;B4DSE8;B4DT47;B4DUS3;B4E0H6;B4E354;O14992;Q59GF8;Q7KYN0	ENST00000304858	PF00012	HSP70	Hsp70 protein		GO:0005737;GO:0044424;GO:0044464	cytoplasm;intracellular part;cell part	GO:0000166;GO:0001882;GO:0001883;GO:0005488;GO:0005524;GO:0017076;GO:0030554;GO:0032553;GO:0032555;GO:0032559	nucleotide binding;nucleoside binding;purine nucleoside binding;binding;ATP binding;purine nucleotide binding;adenyl nucleotide binding;ribonucleotide binding;purine ribonucleotide binding;adenyl ribonucleotide binding	GO:0006461;GO:0006950;GO:0006986;GO:0009607;GO:0009987;GO:0010033;GO:0010926;GO:0016043;GO:0022607;GO:0034619;GO:0034621;GO:0034622;GO:0042221;GO:0043623;GO:0043933;GO:0050896;GO:0051131;GO:0051789;GO:0065003;GO:0070096	protein complex assembly;response to stress;response to unfolded protein;response to biotic stimulus;cellular process;response to organic substance;anatomical structure formation;cellular component organization;cellular component assembly	hsa:3308	ko04612	Antigen processing and presentation	K09489	0.333333	0											0.333333
136	98	227	227	Phosphoserine	4950	5437;5438	19893	47031	o100702_RD463HSLCi_43	9235	19893	47031	o100702_RD463HSLCi_43	9235	IPI00003168;IPI00910963;IPI00796213;IPI00789576	IPI00003168	IPI00003168	Phosphoribosyl pyrophosphate synthetase-associated protein 2;41 kDa phosphoribosypyrophosphate synthetase-associated protein;cDNA FLJ52829, highly similar to Phosphoribosyl pyrophosphatesynthetase-associated protein 2	PRPSAP2	Phosphoribosyl pyrophosphate synthetase-associated protein 2;cDNA FLJ52829, highly similar to Phosphoribosyl pyrophosphatesynthetase-associated protein 2;30 kDa protein;27 kDa protein	O60256;B2R7R5;B4E329;B4E1M8	ENST00000268835;ENST00000395656	PF00156;PF04221;PF00156	Pribosyltran;RelB;Pribosyltran	Phosphoribosyl transferase domain;RelB antitoxin;Phosphoribosyl transferase domain	2JI4	GO:0032991;GO:0043234	macromolecular complex;protein complex	GO:0000287;GO:0003824;GO:0004749;GO:0004857;GO:0005488;GO:0016740;GO:0016772;GO:0016778;GO:0030234;GO:0043167;GO:0043169;GO:0046872;GO:0000287;GO:0003824;GO:0004749;GO:0005488;GO:0016740;GO:0016772;GO:0016778;GO:0043167;GO:0043169;GO:0046872	magnesium ion binding;catalytic activity;ribose phosphate diphosphokinase activity;enzyme inhibitor activity;binding;transferase activity;transferase activity, transferring phosphorus-containing groups;diphosphotransferase activity	GO:0006139;GO:0006753;GO:0006807;GO:0008152;GO:0009058;GO:0009116;GO:0009117;GO:0009165;GO:0009987;GO:0044237;GO:0044238;GO:0044249;GO:0055086;GO:0006139;GO:0006753;GO:0006807;GO:0008152;GO:0009058;GO:0009116;GO:0009117;GO:0009165;GO:0009987;GO:0044237;GO:0044238;GO:0044249;GO:0055086	nucleobase, nucleoside, nucleotide and nucleic acid metabolic process;nucleoside phosphate metabolic process;nitrogen compound metabolic process;metabolic process;biosynthetic process;nucleoside metabolic process;nucleotide metabolic process	hsa:5636				0.999995	53.1722	0.999988	49.0489	6.44871e-13	47.18	94.142						0.993684
137	104	192	192	Phosphoserine	10387	11533	41256	96072	o101004_RD463HCLSb_i41	1398	41256	96072	o101004_RD463HCLSb_i41	1398	IPI00003377	IPI00003377	IPI00003377	Splicing factor, arginine/serine-rich 7;Splicing factor 9G8	SFRS7	Isoform 1 of Splicing factor, arginine/serine-rich 7	Q16629-1;Q16629;B4DLU6;Q564D3;Q8NB80	ENST00000313117;ENST00000378857;ENST00000378869	PF00076;PF00098	RRM_1;zf-CCHC	RNA recognition motif. (a.k.a. RRM, RBD, or RNP domain);Zinc knuckle	2HVZ	GO:0005634;GO:0043226;GO:0043227;GO:0043229;GO:0043231;GO:0044424;GO:0044464	nucleus;organelle;membrane-bounded organelle;intracellular organelle;intracellular membrane-bounded organelle;intracellular part;cell part	GO:0000166;GO:0003676;GO:0003723;GO:0005488;GO:0005515;GO:0008270;GO:0043167;GO:0043169;GO:0046872;GO:0046914	nucleotide binding;nucleic acid binding;RNA binding;binding;protein binding;zinc ion binding;ion binding;cation binding;metal ion binding;transition metal ion binding	GO:0000375;GO:0000377;GO:0000398;GO:0006139;GO:0006396;GO:0006397;GO:0006807;GO:0008152;GO:0008380;GO:0009987;GO:0016070;GO:0016071;GO:0034960;GO:0043170;GO:0043283;GO:0044237;GO:0044238;GO:0044260	RNA splicing, via transesterification reactions;RNA splicing, via transesterification reactions with bulged adenosine as nucleophile;nuclear mRNA splicing, via spliceosome;nucleobase, nucleoside, nucleotide and nucleic acid metabolic process	hsa:6432				0.999997	54.5812	0.999805	37.0987	0.0107232	26.29	97.769	0.999653	34.5999	0.11323	27.54	84.57	0.999997
138	104	194	194	Phosphoserine	10387	11533	41257	96077	o101004_RD463HCLSb_i41	1751	41256	96072	o101004_RD463HCLSb_i41	1398	IPI00003377	IPI00003377	IPI00003377	Splicing factor, arginine/serine-rich 7;Splicing factor 9G8	SFRS7	Isoform 1 of Splicing factor, arginine/serine-rich 7	Q16629-1;Q16629;B4DLU6;Q564D3;Q8NB80	ENST00000313117;ENST00000378857;ENST00000378869	PF00076;PF00098	RRM_1;zf-CCHC	RNA recognition motif. (a.k.a. RRM, RBD, or RNP domain);Zinc knuckle	2HVZ	GO:0005634;GO:0043226;GO:0043227;GO:0043229;GO:0043231;GO:0044424;GO:0044464	nucleus;organelle;membrane-bounded organelle;intracellular organelle;intracellular membrane-bounded organelle;intracellular part;cell part	GO:0000166;GO:0003676;GO:0003723;GO:0005488;GO:0005515;GO:0008270;GO:0043167;GO:0043169;GO:0046872;GO:0046914	nucleotide binding;nucleic acid binding;RNA binding;binding;protein binding;zinc ion binding;ion binding;cation binding;metal ion binding;transition metal ion binding	GO:0000375;GO:0000377;GO:0000398;GO:0006139;GO:0006396;GO:0006397;GO:0006807;GO:0008152;GO:0008380;GO:0009987;GO:0016070;GO:0016071;GO:0034960;GO:0043170;GO:0043283;GO:0044237;GO:0044238;GO:0044260	RNA splicing, via transesterification reactions;RNA splicing, via transesterification reactions with bulged adenosine as nucleophile;nuclear mRNA splicing, via spliceosome;nucleobase, nucleoside, nucleotide and nucleic acid metabolic process	hsa:6432				0.99723	25.5628	0.00594006	-22.2362	0.0107232	26.29	97.769	0.5	0	0.11323	27.54	84.57	0.99723
143	106	15	15	Phosphoserine	7457;7458;7459	8252;8253;8254	29416	68441	o100802_RD463HCLSa_55i	7734	29416	68441	o100802_RD463HCLSa_55i	7734	IPI00003419	IPI00003419	IPI00003419	Small acidic protein	SMAP;C11orf58	Small acidic protein	O00193;B2RD28	ENST00000228136											hsa:10944				0.893529	9.23878	0.893529	9.23878	4.99958e-133	118.05	263.67	0.576637	1.3419	2.85825e-08	51.7	102.37
144	106	17	17	Phosphoserine	7457;7458;7459	8252;8253;8254	29421	68451	o100802_RD463HCLSa_55i	7206	29416	68441	o100802_RD463HCLSa_55i	7734	IPI00003419	IPI00003419	IPI00003419	Small acidic protein	SMAP;C11orf58	Small acidic protein	O00193;B2RD28	ENST00000228136											hsa:10944				0.730915	4.33976	0.730915	4.33976	4.99958e-133	118.05	263.67	0.423363	-1.3419	2.85825e-08	51.7	102.37
145	106	24	24		7457;7458;7459	8252;8253;8254	29414	68438	o100702_RD463HSLCi_55	8136	29416	68441	o100802_RD463HCLSa_55i	7734	IPI00003419	IPI00003419	IPI00003419	Small acidic protein	SMAP;C11orf58	Small acidic protein	O00193;B2RD28	ENST00000228136											hsa:10944				0.254278	0	0.200038	-2.91887	4.99958e-133	118.05	263.67	1.47377e-08	-75.9247	2.85825e-08	51.7	102.37
146	106	25	25		7457;7458;7459	8252;8253;8254	29419	68449	o100802_RD463HCLSa_55i	7781	29416	68441	o100802_RD463HCLSa_55i	7734	IPI00003419	IPI00003419	IPI00003419	Small acidic protein	SMAP;C11orf58	Small acidic protein	O00193;B2RD28	ENST00000228136											hsa:10944				0.391741	2.74555	0.391741	2.74555	4.99958e-133	118.05	263.67	5.21662e-09	-80.4351	2.85825e-08	51.7	102.37
147	108	145	145		3002;10079;10080	3284;3285;3286;11196;11197;11198;11199;11200	39969	93196	o100802_RD463HCLSa_57i	6021	39967	93194	o100802_RD463HCLSa_55i	6026	IPI00003443;IPI00643081;IPI00217474;IPI00217475;IPI00384836	IPI00003443	IPI00003443	Gamma-interferon-inducible protein Ifi-16;Interferon-inducible myeloid differentiation transcriptional activator;IFI 16;Gamma-interferon-inducible protein Ifi-16;Interferon-inducible myeloid differentiation transcriptional activator;IFI 16;Gamma-interferon-inducible protein Ifi-16;Interferon-inducible myeloid differentiation transcriptional activator;IFI 16;Gamma-interferon-inducible protein Ifi-…	IFI16;IFNGIP1;IFI16;IFNGIP1;IFI16;IFNGIP1;IFI16;IFNGIP1	Isoform 1 of Gamma-interferon-inducible protein Ifi-16;Gamma-interferon-inducible protein Ifi-16;Isoform 2 of Gamma-interferon-inducible protein Ifi-16;Isoform 3 of Gamma-interferon-inducible protein Ifi-16;Isoform 4 of Gamma-interferon-inducible protein I	Q16666-1;Q16666;Q16666-2;Q16666-3;Q16666-5	ENST00000295809;ENST00000340979;ENST00000368131;ENST00000392247;ENST00000295809;ENST00000340979;ENST00000368131;ENST00000392247;ENST00000295809;ENST00000340979;ENST00000368131;ENST00000392247;ENST00000295809;ENST00000340979;ENST00000368131;ENST00000392247	PF02760;PF02758;PF02760;PF02758;PF02760;PF02758;PF02760;PF02758	HIN;PAAD_DAPIN;HIN;PAAD_DAPIN;HIN;PAAD_DAPIN;HIN;PAAD_DAPIN	HIN-200/IF120x domain;PAAD/DAPIN/Pyrin domain;HIN-200/IF120x domain;PAAD/DAPIN/Pyrin domain;HIN-200/IF120x domain;PAAD/DAPIN/Pyrin domain;HIN-200/IF120x domain;PAAD/DAPIN/Pyrin domain	2OQ0;3B6Y;2OQ0;3B6Y;2OQ0;3B6Y;2OQ0;3B6Y	GO:0005654;GO:0005730;GO:0005737;GO:0043226;GO:0043228;GO:0043229;GO:0043232;GO:0044422;GO:0044424;GO:0044428;GO:0044446;GO:0044464;GO:0005654;GO:0005730;GO:0005737;GO:0043226;GO:0043228;GO:0043229;GO:0043232;GO:0044422;GO:0044424;GO:0044428;GO:0044446;GO:0044464;GO:0005654;GO:0005730;GO:0005737;GO:0043226;GO:0043228;GO:0043229;GO:0043232;GO:0044422;GO:0044424;GO:0044428;GO:0044446;GO:0044464;GO:…	nucleoplasm;nucleolus;cytoplasm;organelle;non-membrane-bounded organelle;intracellular organelle;intracellular non-membrane-bounded organelle;organelle part;intracellular part;nuclear part;intracellular organelle part;cell part;nucleoplasm;nucleolus	GO:0003676;GO:0003677;GO:0003690;GO:0005488;GO:0005515;GO:0016564;GO:0030528;GO:0043566;GO:0003676;GO:0003677;GO:0003690;GO:0005488;GO:0005515;GO:0016564;GO:0030528;GO:0043566;GO:0003676;GO:0003677;GO:0003690;GO:0005488;GO:0005515;GO:0016564;GO:0030528;GO:0043566;GO:0003676;GO:0003677;GO:0003690;GO:0005488;GO:0005515;GO:0016564;GO:0030528;GO:0043566	nucleic acid binding;DNA binding;double-stranded DNA binding;binding;protein binding;transcription repressor activity;transcription regulator activity;structure-specific DNA binding;nucleic acid binding;DNA binding;double-stranded DNA binding;binding	GO:0002521;GO:0002573;GO:0006139;GO:0006350;GO:0006355;GO:0006807;GO:0006917;GO:0006950;GO:0006974;GO:0007154;GO:0007165;GO:0007242;GO:0008152;GO:0008283;GO:0008629;GO:0008630;GO:0009058;GO:0009059;GO:0009607;GO:0009615;GO:0009889;GO:0009987;GO:0010468;GO:0010556;GO:0010941;GO:0010942;GO:0012502;GO:0019219;GO:0019222;GO:0030099;GO:0030154;GO:0030224;GO:0030330;GO:0031323;GO:0031326;GO:0032502;GO:…	leukocyte differentiation;myeloid leukocyte differentiation;nucleobase, nucleoside, nucleotide and nucleic acid metabolic process;transcription;regulation of transcription, DNA-dependent;nitrogen compound metabolic process;induction of apoptosis	hsa:3428;hsa:3428;hsa:3428;hsa:3428				0.38092	0.532121	0.38092	0.532121	7.7628e-66	76.62	202.6	0.193898	-4.96007	2.26002e-48	71.56	162.88	0.11542
148	108	153	153	Phosphoserine	3002;10079;10080	3284;3285;3286;11196;11197;11198;11199;11200	39967	93194	o100802_RD463HCLSa_55i	6026	39967	93194	o100802_RD463HCLSa_55i	6026	IPI00003443;IPI00643081;IPI00217474;IPI00217475;IPI00384836	IPI00003443	IPI00003443	Gamma-interferon-inducible protein Ifi-16;Interferon-inducible myeloid differentiation transcriptional activator;IFI 16;Gamma-interferon-inducible protein Ifi-16;Interferon-inducible myeloid differentiation transcriptional activator;IFI 16;Gamma-interferon-inducible protein Ifi-16;Interferon-inducible myeloid differentiation transcriptional activator;IFI 16;Gamma-interferon-inducible protein Ifi-…	IFI16;IFNGIP1;IFI16;IFNGIP1;IFI16;IFNGIP1;IFI16;IFNGIP1	Isoform 1 of Gamma-interferon-inducible protein Ifi-16;Gamma-interferon-inducible protein Ifi-16;Isoform 2 of Gamma-interferon-inducible protein Ifi-16;Isoform 3 of Gamma-interferon-inducible protein Ifi-16;Isoform 4 of Gamma-interferon-inducible protein I	Q16666-1;Q16666;Q16666-2;Q16666-3;Q16666-5	ENST00000295809;ENST00000340979;ENST00000368131;ENST00000392247;ENST00000295809;ENST00000340979;ENST00000368131;ENST00000392247;ENST00000295809;ENST00000340979;ENST00000368131;ENST00000392247;ENST00000295809;ENST00000340979;ENST00000368131;ENST00000392247	PF02760;PF02758;PF02760;PF02758;PF02760;PF02758;PF02760;PF02758	HIN;PAAD_DAPIN;HIN;PAAD_DAPIN;HIN;PAAD_DAPIN;HIN;PAAD_DAPIN	HIN-200/IF120x domain;PAAD/DAPIN/Pyrin domain;HIN-200/IF120x domain;PAAD/DAPIN/Pyrin domain;HIN-200/IF120x domain;PAAD/DAPIN/Pyrin domain;HIN-200/IF120x domain;PAAD/DAPIN/Pyrin domain	2OQ0;3B6Y;2OQ0;3B6Y;2OQ0;3B6Y;2OQ0;3B6Y	GO:0005654;GO:0005730;GO:0005737;GO:0043226;GO:0043228;GO:0043229;GO:0043232;GO:0044422;GO:0044424;GO:0044428;GO:0044446;GO:0044464;GO:0005654;GO:0005730;GO:0005737;GO:0043226;GO:0043228;GO:0043229;GO:0043232;GO:0044422;GO:0044424;GO:0044428;GO:0044446;GO:0044464;GO:0005654;GO:0005730;GO:0005737;GO:0043226;GO:0043228;GO:0043229;GO:0043232;GO:0044422;GO:0044424;GO:0044428;GO:0044446;GO:0044464;GO:…	nucleoplasm;nucleolus;cytoplasm;organelle;non-membrane-bounded organelle;intracellular organelle;intracellular non-membrane-bounded organelle;organelle part;intracellular part;nuclear part;intracellular organelle part;cell part;nucleoplasm;nucleolus	GO:0003676;GO:0003677;GO:0003690;GO:0005488;GO:0005515;GO:0016564;GO:0030528;GO:0043566;GO:0003676;GO:0003677;GO:0003690;GO:0005488;GO:0005515;GO:0016564;GO:0030528;GO:0043566;GO:0003676;GO:0003677;GO:0003690;GO:0005488;GO:0005515;GO:0016564;GO:0030528;GO:0043566;GO:0003676;GO:0003677;GO:0003690;GO:0005488;GO:0005515;GO:0016564;GO:0030528;GO:0043566	nucleic acid binding;DNA binding;double-stranded DNA binding;binding;protein binding;transcription repressor activity;transcription regulator activity;structure-specific DNA binding;nucleic acid binding;DNA binding;double-stranded DNA binding;binding	GO:0002521;GO:0002573;GO:0006139;GO:0006350;GO:0006355;GO:0006807;GO:0006917;GO:0006950;GO:0006974;GO:0007154;GO:0007165;GO:0007242;GO:0008152;GO:0008283;GO:0008629;GO:0008630;GO:0009058;GO:0009059;GO:0009607;GO:0009615;GO:0009889;GO:0009987;GO:0010468;GO:0010556;GO:0010941;GO:0010942;GO:0012502;GO:0019219;GO:0019222;GO:0030099;GO:0030154;GO:0030224;GO:0030330;GO:0031323;GO:0031326;GO:0032502;GO:…	leukocyte differentiation;myeloid leukocyte differentiation;nucleobase, nucleoside, nucleotide and nucleic acid metabolic process;transcription;regulation of transcription, DNA-dependent;nitrogen compound metabolic process;induction of apoptosis	hsa:3428;hsa:3428;hsa:3428;hsa:3428				1	83.8483	1	83.8483	7.7628e-66	76.62	202.6	1	74.7557	2.26002e-48	71.56	162.88	0.999995
149	108	160	160		3002;10079;10080	3284;3285;3286;11196;11197;11198;11199;11200	39993	93238	o100806_RD463HCLSa_59i	5590	39967	93194	o100802_RD463HCLSa_55i	6026	IPI00003443;IPI00643081;IPI00217474;IPI00217475;IPI00384836	IPI00003443	IPI00003443	Gamma-interferon-inducible protein Ifi-16;Interferon-inducible myeloid differentiation transcriptional activator;IFI 16;Gamma-interferon-inducible protein Ifi-16;Interferon-inducible myeloid differentiation transcriptional activator;IFI 16;Gamma-interferon-inducible protein Ifi-16;Interferon-inducible myeloid differentiation transcriptional activator;IFI 16;Gamma-interferon-inducible protein Ifi-…	IFI16;IFNGIP1;IFI16;IFNGIP1;IFI16;IFNGIP1;IFI16;IFNGIP1	Isoform 1 of Gamma-interferon-inducible protein Ifi-16;Gamma-interferon-inducible protein Ifi-16;Isoform 2 of Gamma-interferon-inducible protein Ifi-16;Isoform 3 of Gamma-interferon-inducible protein Ifi-16;Isoform 4 of Gamma-interferon-inducible protein I	Q16666-1;Q16666;Q16666-2;Q16666-3;Q16666-5	ENST00000295809;ENST00000340979;ENST00000368131;ENST00000392247;ENST00000295809;ENST00000340979;ENST00000368131;ENST00000392247;ENST00000295809;ENST00000340979;ENST00000368131;ENST00000392247;ENST00000295809;ENST00000340979;ENST00000368131;ENST00000392247	PF02760;PF02758;PF02760;PF02758;PF02760;PF02758;PF02760;PF02758	HIN;PAAD_DAPIN;HIN;PAAD_DAPIN;HIN;PAAD_DAPIN;HIN;PAAD_DAPIN	HIN-200/IF120x domain;PAAD/DAPIN/Pyrin domain;HIN-200/IF120x domain;PAAD/DAPIN/Pyrin domain;HIN-200/IF120x domain;PAAD/DAPIN/Pyrin domain;HIN-200/IF120x domain;PAAD/DAPIN/Pyrin domain	2OQ0;3B6Y;2OQ0;3B6Y;2OQ0;3B6Y;2OQ0;3B6Y	GO:0005654;GO:0005730;GO:0005737;GO:0043226;GO:0043228;GO:0043229;GO:0043232;GO:0044422;GO:0044424;GO:0044428;GO:0044446;GO:0044464;GO:0005654;GO:0005730;GO:0005737;GO:0043226;GO:0043228;GO:0043229;GO:0043232;GO:0044422;GO:0044424;GO:0044428;GO:0044446;GO:0044464;GO:0005654;GO:0005730;GO:0005737;GO:0043226;GO:0043228;GO:0043229;GO:0043232;GO:0044422;GO:0044424;GO:0044428;GO:0044446;GO:0044464;GO:…	nucleoplasm;nucleolus;cytoplasm;organelle;non-membrane-bounded organelle;intracellular organelle;intracellular non-membrane-bounded organelle;organelle part;intracellular part;nuclear part;intracellular organelle part;cell part;nucleoplasm;nucleolus	GO:0003676;GO:0003677;GO:0003690;GO:0005488;GO:0005515;GO:0016564;GO:0030528;GO:0043566;GO:0003676;GO:0003677;GO:0003690;GO:0005488;GO:0005515;GO:0016564;GO:0030528;GO:0043566;GO:0003676;GO:0003677;GO:0003690;GO:0005488;GO:0005515;GO:0016564;GO:0030528;GO:0043566;GO:0003676;GO:0003677;GO:0003690;GO:0005488;GO:0005515;GO:0016564;GO:0030528;GO:0043566	nucleic acid binding;DNA binding;double-stranded DNA binding;binding;protein binding;transcription repressor activity;transcription regulator activity;structure-specific DNA binding;nucleic acid binding;DNA binding;double-stranded DNA binding;binding	GO:0002521;GO:0002573;GO:0006139;GO:0006350;GO:0006355;GO:0006807;GO:0006917;GO:0006950;GO:0006974;GO:0007154;GO:0007165;GO:0007242;GO:0008152;GO:0008283;GO:0008629;GO:0008630;GO:0009058;GO:0009059;GO:0009607;GO:0009615;GO:0009889;GO:0009987;GO:0010468;GO:0010556;GO:0010941;GO:0010942;GO:0012502;GO:0019219;GO:0019222;GO:0030099;GO:0030154;GO:0030224;GO:0030330;GO:0031323;GO:0031326;GO:0032502;GO:…	leukocyte differentiation;myeloid leukocyte differentiation;nucleobase, nucleoside, nucleotide and nucleic acid metabolic process;transcription;regulation of transcription, DNA-dependent;nitrogen compound metabolic process;induction of apoptosis	hsa:3428;hsa:3428;hsa:3428;hsa:3428				0.415801	0	0.113396	-8.67518	7.7628e-66	76.62	202.6	0.415801	0	2.26002e-48	71.56	162.88	0.159116
150	108	106	106	Phosphoserine	4326	4758	17502	41498	o101004_RD463HCLSb_i59	1383	17502	41498	o101004_RD463HCLSb_i59	1383	IPI00003443;IPI00643081;IPI00217474;IPI00217475;IPI00384836;IPI00909417;IPI00642094	IPI00003443	IPI00003443	Gamma-interferon-inducible protein Ifi-16;Interferon-inducible myeloid differentiation transcriptional activator;IFI 16;Gamma-interferon-inducible protein Ifi-16;Interferon-inducible myeloid differentiation transcriptional activator;IFI 16;Gamma-interferon-inducible protein Ifi-16;Interferon-inducible myeloid differentiation transcriptional activator;IFI 16;Gamma-interferon-inducible protein Ifi-…	IFI16;IFNGIP1;IFI16;IFNGIP1;IFI16;IFNGIP1;IFI16;IFNGIP1	Isoform 1 of Gamma-interferon-inducible protein Ifi-16;Gamma-interferon-inducible protein Ifi-16;Isoform 2 of Gamma-interferon-inducible protein Ifi-16;Isoform 3 of Gamma-interferon-inducible protein Ifi-16;Isoform 4 of Gamma-interferon-inducible protein I	Q16666-1;Q16666;Q16666-2;Q16666-3;Q16666-5;B4DJT8	ENST00000295809;ENST00000340979;ENST00000368131;ENST00000392247;ENST00000295809;ENST00000340979;ENST00000368131;ENST00000392247;ENST00000295809;ENST00000340979;ENST00000368131;ENST00000392247;ENST00000295809;ENST00000340979;ENST00000368131;ENST00000392247	PF02760;PF02758;PF02760;PF02758;PF02760;PF02758;PF02760;PF02758;PF02760;PF02758	HIN;PAAD_DAPIN;HIN;PAAD_DAPIN;HIN;PAAD_DAPIN;HIN;PAAD_DAPIN;HIN;PAAD_DAPIN	HIN-200/IF120x domain;PAAD/DAPIN/Pyrin domain;HIN-200/IF120x domain;PAAD/DAPIN/Pyrin domain;HIN-200/IF120x domain;PAAD/DAPIN/Pyrin domain;HIN-200/IF120x domain;PAAD/DAPIN/Pyrin domain;HIN-200/IF120x domain;PAAD/DAPIN/Pyrin domain	2OQ0;3B6Y;2OQ0;3B6Y;2OQ0;3B6Y;2OQ0;3B6Y	GO:0005654;GO:0005730;GO:0005737;GO:0043226;GO:0043228;GO:0043229;GO:0043232;GO:0044422;GO:0044424;GO:0044428;GO:0044446;GO:0044464;GO:0005654;GO:0005730;GO:0005737;GO:0043226;GO:0043228;GO:0043229;GO:0043232;GO:0044422;GO:0044424;GO:0044428;GO:0044446;GO:0044464;GO:0005654;GO:0005730;GO:0005737;GO:0043226;GO:0043228;GO:0043229;GO:0043232;GO:0044422;GO:0044424;GO:0044428;GO:0044446;GO:0044464;GO:…	nucleoplasm;nucleolus;cytoplasm;organelle;non-membrane-bounded organelle;intracellular organelle;intracellular non-membrane-bounded organelle;organelle part;intracellular part;nuclear part;intracellular organelle part;cell part;nucleoplasm;nucleolus	GO:0003676;GO:0003677;GO:0003690;GO:0005488;GO:0005515;GO:0016564;GO:0030528;GO:0043566;GO:0003676;GO:0003677;GO:0003690;GO:0005488;GO:0005515;GO:0016564;GO:0030528;GO:0043566;GO:0003676;GO:0003677;GO:0003690;GO:0005488;GO:0005515;GO:0016564;GO:0030528;GO:0043566;GO:0003676;GO:0003677;GO:0003690;GO:0005488;GO:0005515;GO:0016564;GO:0030528;GO:0043566;GO:0005488;GO:0005515	nucleic acid binding;DNA binding;double-stranded DNA binding;binding;protein binding;transcription repressor activity;transcription regulator activity;structure-specific DNA binding;nucleic acid binding;DNA binding;double-stranded DNA binding;binding	GO:0002521;GO:0002573;GO:0006139;GO:0006350;GO:0006355;GO:0006807;GO:0006917;GO:0006950;GO:0006974;GO:0007154;GO:0007165;GO:0007242;GO:0008152;GO:0008283;GO:0008629;GO:0008630;GO:0009058;GO:0009059;GO:0009607;GO:0009615;GO:0009889;GO:0009987;GO:0010468;GO:0010556;GO:0010941;GO:0010942;GO:0012502;GO:0019219;GO:0019222;GO:0030099;GO:0030154;GO:0030224;GO:0030330;GO:0031323;GO:0031326;GO:0032502;GO:…	leukocyte differentiation;myeloid leukocyte differentiation;nucleobase, nucleoside, nucleotide and nucleic acid metabolic process;transcription;regulation of transcription, DNA-dependent;nitrogen compound metabolic process;induction of apoptosis	hsa:3428;hsa:3428;hsa:3428;hsa:3428				0.499893	0											0.499893
151	108	166	166		10080	11199;11200	39990	93232	o100802_RD463HCLSa_61i	5707	39993	93238	o100806_RD463HCLSa_59i	5590	IPI00003443;IPI00643081;IPI00217474;IPI00217475;IPI00384836	IPI00003443	IPI00003443	Gamma-interferon-inducible protein Ifi-16;Interferon-inducible myeloid differentiation transcriptional activator;IFI 16;Gamma-interferon-inducible protein Ifi-16;Interferon-inducible myeloid differentiation transcriptional activator;IFI 16;Gamma-interferon-inducible protein Ifi-16;Interferon-inducible myeloid differentiation transcriptional activator;IFI 16;Gamma-interferon-inducible protein Ifi-…	IFI16;IFNGIP1;IFI16;IFNGIP1;IFI16;IFNGIP1;IFI16;IFNGIP1	Isoform 1 of Gamma-interferon-inducible protein Ifi-16;Gamma-interferon-inducible protein Ifi-16;Isoform 2 of Gamma-interferon-inducible protein Ifi-16;Isoform 3 of Gamma-interferon-inducible protein Ifi-16;Isoform 4 of Gamma-interferon-inducible protein I	Q16666-1;Q16666;Q16666-2;Q16666-3;Q16666-5	ENST00000295809;ENST00000340979;ENST00000368131;ENST00000392247;ENST00000295809;ENST00000340979;ENST00000368131;ENST00000392247;ENST00000295809;ENST00000340979;ENST00000368131;ENST00000392247;ENST00000295809;ENST00000340979;ENST00000368131;ENST00000392247	PF02760;PF02758;PF02760;PF02758;PF02760;PF02758;PF02760;PF02758	HIN;PAAD_DAPIN;HIN;PAAD_DAPIN;HIN;PAAD_DAPIN;HIN;PAAD_DAPIN	HIN-200/IF120x domain;PAAD/DAPIN/Pyrin domain;HIN-200/IF120x domain;PAAD/DAPIN/Pyrin domain;HIN-200/IF120x domain;PAAD/DAPIN/Pyrin domain;HIN-200/IF120x domain;PAAD/DAPIN/Pyrin domain	2OQ0;3B6Y;2OQ0;3B6Y;2OQ0;3B6Y;2OQ0;3B6Y	GO:0005654;GO:0005730;GO:0005737;GO:0043226;GO:0043228;GO:0043229;GO:0043232;GO:0044422;GO:0044424;GO:0044428;GO:0044446;GO:0044464;GO:0005654;GO:0005730;GO:0005737;GO:0043226;GO:0043228;GO:0043229;GO:0043232;GO:0044422;GO:0044424;GO:0044428;GO:0044446;GO:0044464;GO:0005654;GO:0005730;GO:0005737;GO:0043226;GO:0043228;GO:0043229;GO:0043232;GO:0044422;GO:0044424;GO:0044428;GO:0044446;GO:0044464;GO:…	nucleoplasm;nucleolus;cytoplasm;organelle;non-membrane-bounded organelle;intracellular organelle;intracellular non-membrane-bounded organelle;organelle part;intracellular part;nuclear part;intracellular organelle part;cell part;nucleoplasm;nucleolus	GO:0003676;GO:0003677;GO:0003690;GO:0005488;GO:0005515;GO:0016564;GO:0030528;GO:0043566;GO:0003676;GO:0003677;GO:0003690;GO:0005488;GO:0005515;GO:0016564;GO:0030528;GO:0043566;GO:0003676;GO:0003677;GO:0003690;GO:0005488;GO:0005515;GO:0016564;GO:0030528;GO:0043566;GO:0003676;GO:0003677;GO:0003690;GO:0005488;GO:0005515;GO:0016564;GO:0030528;GO:0043566	nucleic acid binding;DNA binding;double-stranded DNA binding;binding;protein binding;transcription repressor activity;transcription regulator activity;structure-specific DNA binding;nucleic acid binding;DNA binding;double-stranded DNA binding;binding	GO:0002521;GO:0002573;GO:0006139;GO:0006350;GO:0006355;GO:0006807;GO:0006917;GO:0006950;GO:0006974;GO:0007154;GO:0007165;GO:0007242;GO:0008152;GO:0008283;GO:0008629;GO:0008630;GO:0009058;GO:0009059;GO:0009607;GO:0009615;GO:0009889;GO:0009987;GO:0010468;GO:0010556;GO:0010941;GO:0010942;GO:0012502;GO:0019219;GO:0019222;GO:0030099;GO:0030154;GO:0030224;GO:0030330;GO:0031323;GO:0031326;GO:0032502;GO:…	leukocyte differentiation;myeloid leukocyte differentiation;nucleobase, nucleoside, nucleotide and nucleic acid metabolic process;transcription;regulation of transcription, DNA-dependent;nitrogen compound metabolic process;induction of apoptosis	hsa:3428;hsa:3428;hsa:3428;hsa:3428				0.514872	5.09579	0.514872	5.09579	0.107733	22.53	58.576	0.0840449	-6.94374	9.85433e-05	21.39	66.368
152	108	168	168		10080	11199;11200	39992	93234	o100802_RD463HCLSa_61i	5824	39993	93238	o100806_RD463HCLSa_59i	5590	IPI00003443;IPI00643081;IPI00217474;IPI00217475;IPI00384836	IPI00003443	IPI00003443	Gamma-interferon-inducible protein Ifi-16;Interferon-inducible myeloid differentiation transcriptional activator;IFI 16;Gamma-interferon-inducible protein Ifi-16;Interferon-inducible myeloid differentiation transcriptional activator;IFI 16;Gamma-interferon-inducible protein Ifi-16;Interferon-inducible myeloid differentiation transcriptional activator;IFI 16;Gamma-interferon-inducible protein Ifi-…	IFI16;IFNGIP1;IFI16;IFNGIP1;IFI16;IFNGIP1;IFI16;IFNGIP1	Isoform 1 of Gamma-interferon-inducible protein Ifi-16;Gamma-interferon-inducible protein Ifi-16;Isoform 2 of Gamma-interferon-inducible protein Ifi-16;Isoform 3 of Gamma-interferon-inducible protein Ifi-16;Isoform 4 of Gamma-interferon-inducible protein I	Q16666-1;Q16666;Q16666-2;Q16666-3;Q16666-5	ENST00000295809;ENST00000340979;ENST00000368131;ENST00000392247;ENST00000295809;ENST00000340979;ENST00000368131;ENST00000392247;ENST00000295809;ENST00000340979;ENST00000368131;ENST00000392247;ENST00000295809;ENST00000340979;ENST00000368131;ENST00000392247	PF02760;PF02758;PF02760;PF02758;PF02760;PF02758;PF02760;PF02758	HIN;PAAD_DAPIN;HIN;PAAD_DAPIN;HIN;PAAD_DAPIN;HIN;PAAD_DAPIN	HIN-200/IF120x domain;PAAD/DAPIN/Pyrin domain;HIN-200/IF120x domain;PAAD/DAPIN/Pyrin domain;HIN-200/IF120x domain;PAAD/DAPIN/Pyrin domain;HIN-200/IF120x domain;PAAD/DAPIN/Pyrin domain	2OQ0;3B6Y;2OQ0;3B6Y;2OQ0;3B6Y;2OQ0;3B6Y	GO:0005654;GO:0005730;GO:0005737;GO:0043226;GO:0043228;GO:0043229;GO:0043232;GO:0044422;GO:0044424;GO:0044428;GO:0044446;GO:0044464;GO:0005654;GO:0005730;GO:0005737;GO:0043226;GO:0043228;GO:0043229;GO:0043232;GO:0044422;GO:0044424;GO:0044428;GO:0044446;GO:0044464;GO:0005654;GO:0005730;GO:0005737;GO:0043226;GO:0043228;GO:0043229;GO:0043232;GO:0044422;GO:0044424;GO:0044428;GO:0044446;GO:0044464;GO:…	nucleoplasm;nucleolus;cytoplasm;organelle;non-membrane-bounded organelle;intracellular organelle;intracellular non-membrane-bounded organelle;organelle part;intracellular part;nuclear part;intracellular organelle part;cell part;nucleoplasm;nucleolus	GO:0003676;GO:0003677;GO:0003690;GO:0005488;GO:0005515;GO:0016564;GO:0030528;GO:0043566;GO:0003676;GO:0003677;GO:0003690;GO:0005488;GO:0005515;GO:0016564;GO:0030528;GO:0043566;GO:0003676;GO:0003677;GO:0003690;GO:0005488;GO:0005515;GO:0016564;GO:0030528;GO:0043566;GO:0003676;GO:0003677;GO:0003690;GO:0005488;GO:0005515;GO:0016564;GO:0030528;GO:0043566	nucleic acid binding;DNA binding;double-stranded DNA binding;binding;protein binding;transcription repressor activity;transcription regulator activity;structure-specific DNA binding;nucleic acid binding;DNA binding;double-stranded DNA binding;binding	GO:0002521;GO:0002573;GO:0006139;GO:0006350;GO:0006355;GO:0006807;GO:0006917;GO:0006950;GO:0006974;GO:0007154;GO:0007165;GO:0007242;GO:0008152;GO:0008283;GO:0008629;GO:0008630;GO:0009058;GO:0009059;GO:0009607;GO:0009615;GO:0009889;GO:0009987;GO:0010468;GO:0010556;GO:0010941;GO:0010942;GO:0012502;GO:0019219;GO:0019222;GO:0030099;GO:0030154;GO:0030224;GO:0030330;GO:0031323;GO:0031326;GO:0032502;GO:…	leukocyte differentiation;myeloid leukocyte differentiation;nucleobase, nucleoside, nucleotide and nucleic acid metabolic process;transcription;regulation of transcription, DNA-dependent;nitrogen compound metabolic process;induction of apoptosis	hsa:3428;hsa:3428;hsa:3428;hsa:3428				0.310688	0	0.310688	0	0.107733	22.53	58.576	0.0840449	-6.94374	9.85433e-05	21.39	66.368
4050	108	161	161		3002;10079;10080	3284;3285;3286;11196;11197;11198;11199;11200	39974	93205	o101004_RD463HCLSb_i55	3679	39967	93194	o100802_RD463HCLSa_55i	6026	IPI00003443;IPI00643081;IPI00217474;IPI00217475;IPI00384836	IPI00003443	IPI00003443	Gamma-interferon-inducible protein Ifi-16;Interferon-inducible myeloid differentiation transcriptional activator;IFI 16;Gamma-interferon-inducible protein Ifi-16;Interferon-inducible myeloid differentiation transcriptional activator;IFI 16;Gamma-interferon-inducible protein Ifi-16;Interferon-inducible myeloid differentiation transcriptional activator;IFI 16;Gamma-interferon-inducible protein Ifi-…	IFI16;IFNGIP1;IFI16;IFNGIP1;IFI16;IFNGIP1;IFI16;IFNGIP1	Isoform 1 of Gamma-interferon-inducible protein Ifi-16;Gamma-interferon-inducible protein Ifi-16;Isoform 2 of Gamma-interferon-inducible protein Ifi-16;Isoform 3 of Gamma-interferon-inducible protein Ifi-16;Isoform 4 of Gamma-interferon-inducible protein I	Q16666-1;Q16666;Q16666-2;Q16666-3;Q16666-5	ENST00000295809;ENST00000340979;ENST00000368131;ENST00000392247;ENST00000295809;ENST00000340979;ENST00000368131;ENST00000392247;ENST00000295809;ENST00000340979;ENST00000368131;ENST00000392247;ENST00000295809;ENST00000340979;ENST00000368131;ENST00000392247	PF02760;PF02758;PF02760;PF02758;PF02760;PF02758;PF02760;PF02758	HIN;PAAD_DAPIN;HIN;PAAD_DAPIN;HIN;PAAD_DAPIN;HIN;PAAD_DAPIN	HIN-200/IF120x domain;PAAD/DAPIN/Pyrin domain;HIN-200/IF120x domain;PAAD/DAPIN/Pyrin domain;HIN-200/IF120x domain;PAAD/DAPIN/Pyrin domain;HIN-200/IF120x domain;PAAD/DAPIN/Pyrin domain	2OQ0;3B6Y;2OQ0;3B6Y;2OQ0;3B6Y;2OQ0;3B6Y	GO:0005654;GO:0005730;GO:0005737;GO:0043226;GO:0043228;GO:0043229;GO:0043232;GO:0044422;GO:0044424;GO:0044428;GO:0044446;GO:0044464;GO:0005654;GO:0005730;GO:0005737;GO:0043226;GO:0043228;GO:0043229;GO:0043232;GO:0044422;GO:0044424;GO:0044428;GO:0044446;GO:0044464;GO:0005654;GO:0005730;GO:0005737;GO:0043226;GO:0043228;GO:0043229;GO:0043232;GO:0044422;GO:0044424;GO:0044428;GO:0044446;GO:0044464;GO:…	nucleoplasm;nucleolus;cytoplasm;organelle;non-membrane-bounded organelle;intracellular organelle;intracellular non-membrane-bounded organelle;organelle part;intracellular part;nuclear part;intracellular organelle part;cell part;nucleoplasm;nucleolus	GO:0003676;GO:0003677;GO:0003690;GO:0005488;GO:0005515;GO:0016564;GO:0030528;GO:0043566;GO:0003676;GO:0003677;GO:0003690;GO:0005488;GO:0005515;GO:0016564;GO:0030528;GO:0043566;GO:0003676;GO:0003677;GO:0003690;GO:0005488;GO:0005515;GO:0016564;GO:0030528;GO:0043566;GO:0003676;GO:0003677;GO:0003690;GO:0005488;GO:0005515;GO:0016564;GO:0030528;GO:0043566	nucleic acid binding;DNA binding;double-stranded DNA binding;binding;protein binding;transcription repressor activity;transcription regulator activity;structure-specific DNA binding;nucleic acid binding;DNA binding;double-stranded DNA binding;binding	GO:0002521;GO:0002573;GO:0006139;GO:0006350;GO:0006355;GO:0006807;GO:0006917;GO:0006950;GO:0006974;GO:0007154;GO:0007165;GO:0007242;GO:0008152;GO:0008283;GO:0008629;GO:0008630;GO:0009058;GO:0009059;GO:0009607;GO:0009615;GO:0009889;GO:0009987;GO:0010468;GO:0010556;GO:0010941;GO:0010942;GO:0012502;GO:0019219;GO:0019222;GO:0030099;GO:0030154;GO:0030224;GO:0030330;GO:0031323;GO:0031326;GO:0032502;GO:…	leukocyte differentiation;myeloid leukocyte differentiation;nucleobase, nucleoside, nucleotide and nucleic acid metabolic process;transcription;regulation of transcription, DNA-dependent;nitrogen compound metabolic process;induction of apoptosis	hsa:3428;hsa:3428;hsa:3428;hsa:3428				0.426879	0	0.069741	-11.216	7.7628e-66	76.62	202.6	0.415801	0	2.26002e-48	71.56	162.88	0.426879
5031	110	187	187	Phosphotyrosine	9522	10568	37597	87964	o101004_RD463HCLSb_i45	4848	37594	87954	o100702_RD463HSLCi_45	7158	IPI00003479;IPI00874012	IPI00003479	IPI00003479	Mitogen-activated protein kinase 1;Extracellular signal-regulated kinase 2;Mitogen-activated protein kinase 2;p42-MAPK;ERT1;Extracellular signal-regulated kinase-2 splice variant	MAPK1;ERK2;PRKM1;PRKM2	Mitogen-activated protein kinase 1;Extracellular signal-regulated kinase-2 splice variant	P28482;B4DHN0;Q1HBJ4;Q499G7;A8CZ64	ENST00000215832;ENST00000398822	PF00069;PF00069	Pkinase;Pkinase	Protein kinase domain;Protein kinase domain	1PME;1TVO;1WZY;2E14;2OJG;2OJI;2OJJ;3D42;3D44	GO:0005654;GO:0005829;GO:0005856;GO:0043226;GO:0043228;GO:0043229;GO:0043232;GO:0044422;GO:0044424;GO:0044428;GO:0044444;GO:0044446;GO:0044464	nucleoplasm;cytosol;cytoskeleton;organelle;non-membrane-bounded organelle;intracellular organelle;intracellular non-membrane-bounded organelle;organelle part;intracellular part;nuclear part;cytoplasmic part;intracellular organelle part;cell part	GO:0000166;GO:0001882;GO:0001883;GO:0005488;GO:0005524;GO:0017076;GO:0030554;GO:0032553;GO:0032555;GO:0032559;GO:0000166;GO:0001882;GO:0001883;GO:0003824;GO:0004672;GO:0004674;GO:0004702;GO:0004707;GO:0004871;GO:0005057;GO:0005488;GO:0005524;GO:0016301;GO:0016740;GO:0016772;GO:0016773;GO:0017076;GO:0030554;GO:0032553;GO:0032555;GO:0032559;GO:0060089	nucleotide binding;nucleoside binding;purine nucleoside binding;binding;ATP binding;purine nucleotide binding;adenyl nucleotide binding;ribonucleotide binding;purine ribonucleotide binding;adenyl ribonucleotide binding;nucleotide binding	GO:0006917;GO:0006935;GO:0007049;GO:0007154;GO:0007165;GO:0007242;GO:0007264;GO:0007265;GO:0007267;GO:0007268;GO:0007610;GO:0007626;GO:0009605;GO:0009987;GO:0010941;GO:0010942;GO:0012502;GO:0040011;GO:0042221;GO:0042330;GO:0042981;GO:0043065;GO:0043067;GO:0043068;GO:0044419;GO:0048518;GO:0048522;GO:0050789;GO:0050793;GO:0050794;GO:0050896;GO:0051094;GO:0051704;GO:0065007;GO:0006464;GO:0006468;GO:…	induction of apoptosis;chemotaxis;cell cycle;cell communication;signal transduction;intracellular signaling cascade;small GTPase mediated signal transduction;Ras protein signal transduction;cell-cell signaling;synaptic transmission;behavior	hsa:5594	ko04010;ko04013;ko04012;ko04350;ko04370;ko04150;ko04810;ko04510;ko04520;ko04540;ko04270;ko04910;ko04912;ko04914;ko04916;ko04620;ko04650;ko04660;ko04662;ko04664;ko04062;ko04720;ko04730;ko04320;ko04360;ko05200;ko05210;ko05212;ko05214;ko05216;ko05221;ko05220;ko05218;ko05211;ko05219;ko05215;ko05213;ko05223;ko05010;ko04930	MAPK signaling pathway;MAPK signaling pathway - fly;ErbB signaling pathway;TGF-beta signaling pathway;VEGF signaling pathway;mTOR signaling pathway;Regulation of actin cytoskeleton;Focal adhesion;Adherens junction;Gap junction;Vascular smooth muscle contraction;Insulin signaling pathway;GnRH signaling pathway;Progesterone-mediated oocyte maturation;Melanogenesis;Toll-like receptor signaling pathw…	K04371	1	95.9662	1	126.099	9.28946e-16	55.28	126.1	1	115.698	1.23526e-13	46.45	115.7	1
154	112	1038	1038		9994	11102	39656	92517	o100702_RD463HSLCi_45	8893	39656	92517	o100702_RD463HSLCi_45	8893	IPI00003495;IPI00794019	IPI00003495	IPI00003495	Malignant fibrous histiocytoma-amplified sequence 1;Malignant fibrous histiocytoma-amplified sequence with leucine-rich tandem repeats 1	MFHAS1;MASL1	Malignant fibrous histiocytoma-amplified sequence 1;6 kDa protein	Q9Y4C4	ENST00000276282	PF00560	LRR_1	Leucine Rich Repeat				GO:0005488;GO:0005515	binding;protein binding							0.416213	0
155	112	1041	1041		9994	11102	39656	92517	o100702_RD463HSLCi_45	8893	39656	92517	o100702_RD463HSLCi_45	8893	IPI00003495;IPI00794019	IPI00003495	IPI00003495	Malignant fibrous histiocytoma-amplified sequence 1;Malignant fibrous histiocytoma-amplified sequence with leucine-rich tandem repeats 1	MFHAS1;MASL1	Malignant fibrous histiocytoma-amplified sequence 1;6 kDa protein	Q9Y4C4	ENST00000276282	PF00560	LRR_1	Leucine Rich Repeat				GO:0005488;GO:0005515	binding;protein binding							0.416213	0
156	113	1891	1891	Phosphoserine	5586	6132	22551	53005	o100702_RD463HSLCi_45	5690	22551	53005	o100702_RD463HSLCi_45	5690	IPI00003515	IPI00003515	IPI00003515	Thyroid receptor-interacting protein 11;Golgi-associated microtubule-binding protein 210;GMAP-210;Trip230;Clonal evolution-related gene on chromosome 14	TRIP11;CEV14	Thyroid receptor-interacting protein 11	Q15643;B2RUT2;Q6MZL5	ENST00000267622					GO:0005634;GO:0005794;GO:0016020;GO:0043226;GO:0043227;GO:0043229;GO:0043231;GO:0044424;GO:0044444;GO:0044464	nucleus;Golgi apparatus;membrane;organelle;membrane-bounded organelle;intracellular organelle;intracellular membrane-bounded organelle;intracellular part;cytoplasmic part;cell part	GO:0003712;GO:0003713;GO:0005488;GO:0005515;GO:0008134;GO:0016563;GO:0030528	transcription cofactor activity;transcription coactivator activity;binding;protein binding;transcription factor binding;transcription activator activity;transcription regulator activity	GO:0006139;GO:0006350;GO:0006351;GO:0006366;GO:0006807;GO:0008152;GO:0009058;GO:0009059;GO:0009987;GO:0016070;GO:0032774;GO:0034645;GO:0034960;GO:0034961;GO:0043170;GO:0043283;GO:0043284;GO:0044237;GO:0044238;GO:0044249;GO:0044260	nucleobase, nucleoside, nucleotide and nucleic acid metabolic process;transcription;transcription, DNA-dependent;transcription from RNA polymerase II promoter;nitrogen compound metabolic process;metabolic process;biosynthetic process	hsa:9321				0.999999	61.4732	0.972428	15.4739	0.77158	8.85	22.849	0.99998	46.9514	0.0317894	23.1	59.283	0.999994
157	115	280	280	Phosphoserine	1589	1742	6477	15216	o101004_RD463HCLSb_i35	4684	6477	15216	o101004_RD463HCLSb_i35	4684	IPI00003527;IPI00794755	IPI00003527	IPI00003527	Na(+)/H(+) exchange regulatory cofactor NHE-RF1;Ezrin-radixin-moesin-binding phosphoprotein 50;Regulatory cofactor of Na(+)/H(+) exchanger;Sodium-hydrogen exchanger regulatory factor 1;Solute carrier family 9 isoform A3 regulatory factor 1	SLC9A3R1;NHERF;NHERF1	Ezrin-radixin-moesin-binding phosphoprotein 50;26 kDa protein	O14745;B2R6A3;B3KY21	ENST00000262613	PF09007;PF00595	EBP50_C-term;PDZ	EBP50, C-terminal;PDZ domain (Also known as DHR or GLGF)	1G9O;1GQ4;1GQ5;1I92;1SGH;2D10;2JXO;2OZF	GO:0001726;GO:0005856;GO:0005902;GO:0012505;GO:0015629;GO:0030175;GO:0042995;GO:0043226;GO:0043228;GO:0043229;GO:0043232;GO:0044424;GO:0044464	ruffle;cytoskeleton;microvillus;endomembrane system;actin cytoskeleton;filopodium;cell projection;organelle;non-membrane-bounded organelle;intracellular organelle;intracellular non-membrane-bounded organelle;intracellular part;cell part	GO:0001664;GO:0005102;GO:0005488;GO:0005515;GO:0019904;GO:0030165;GO:0031690;GO:0031698	G-protein-coupled receptor binding;receptor binding;binding;protein binding;protein domain specific binding;PDZ domain binding;adrenergic receptor binding;beta-2 adrenergic receptor binding	GO:0006461;GO:0007154;GO:0007165;GO:0007166;GO:0009987;GO:0010926;GO:0016043;GO:0016055;GO:0022607;GO:0022898;GO:0032409;GO:0032412;GO:0032415;GO:0032879;GO:0034762;GO:0043933;GO:0050789;GO:0050794;GO:0051049;GO:0065003;GO:0065007;GO:0065009	protein complex assembly;cell communication;signal transduction;cell surface receptor linked signal transduction;cellular process;anatomical structure formation;cellular component organization;Wnt receptor signaling pathway;cellular component assembly	hsa:9368				1	183.282	1	37.3747	2.22773e-13	51.1	126.1	1	53.2825	2.4921e-11	49.44	126.1	1
158	118	233	233	Phosphoserine	1619;1620	1776;1777	6559	15413	o100806_RD463HCLSa_45i	3124	6558	15411	o101004_RD463HCLSb_i49	2483	IPI00003627;IPI00216622	IPI00003627	IPI00003627	Actin-like protein 6A;53 kDa BRG1-associated factor A;Actin-related protein Baf53a;ArpNbeta;INO80 complex subunit K;Actin-like protein 6A;53 kDa BRG1-associated factor A;Actin-related protein Baf53a;ArpNbeta;INO80 complex subunit K	ACTL6A;BAF53;BAF53A;INO80K;ACTL6A;BAF53;BAF53A;INO80K	Isoform 1 of Actin-like protein 6A;Isoform 2 of Actin-like protein 6A	O96019-1;O96019;B3KMN1;Q53FS0;Q6FI97;O96019-2	ENST00000259034;ENST00000392662;ENST00000259034;ENST00000392662	PF00022;PF00022	Actin;Actin	Actin;Actin		GO:0000123;GO:0005886;GO:0016020;GO:0016514;GO:0016585;GO:0032991;GO:0035267;GO:0043189;GO:0043234;GO:0044422;GO:0044424;GO:0044428;GO:0044446;GO:0044451;GO:0044464;GO:0070603;GO:0000123;GO:0005886;GO:0016020;GO:0016514;GO:0016585;GO:0032991;GO:0035267;GO:0043189;GO:0043234;GO:0044422;GO:0044424;GO:0044428;GO:0044446;GO:0044451;GO:0044464;GO:0070603	histone acetyltransferase complex;plasma membrane;membrane;SWI/SNF complex;chromatin remodeling complex;macromolecular complex;NuA4 histone acetyltransferase complex;H4/H2A histone acetyltransferase complex;protein complex;organelle part	GO:0000166;GO:0001882;GO:0001883;GO:0003682;GO:0005488;GO:0005515;GO:0005524;GO:0017076;GO:0030554;GO:0032553;GO:0032555;GO:0032559;GO:0000166;GO:0001882;GO:0001883;GO:0003682;GO:0005488;GO:0005515;GO:0005524;GO:0017076;GO:0030554;GO:0032553;GO:0032555;GO:0032559	nucleotide binding;nucleoside binding;purine nucleoside binding;chromatin binding;binding;protein binding;ATP binding;purine nucleotide binding;adenyl nucleotide binding;ribonucleotide binding;purine ribonucleotide binding;adenyl ribonucleotide binding	GO:0006139;GO:0006325;GO:0006338;GO:0006350;GO:0006355;GO:0006464;GO:0006473;GO:0006807;GO:0006996;GO:0007154;GO:0007165;GO:0008152;GO:0009058;GO:0009059;GO:0009889;GO:0009987;GO:0010468;GO:0010556;GO:0016043;GO:0016568;GO:0016569;GO:0016570;GO:0016573;GO:0019219;GO:0019222;GO:0019538;GO:0031323;GO:0031326;GO:0034645;GO:0034960;GO:0034961;GO:0040008;GO:0043170;GO:0043283;GO:0043284;GO:0043412;GO:…	nucleobase, nucleoside, nucleotide and nucleic acid metabolic process;chromatin organization;chromatin remodeling;transcription;regulation of transcription, DNA-dependent;protein modification process;protein amino acid acetylation	hsa:86;hsa:86			K11340	1	36.552	1	63.5884	0.0642339	19.8	63.588	1	36.552	0.396622	12	36.552	1
159	120	86	86		4991;4992	5482;5483	20021	47309	o101004_RD463HCLSb_i49	3226	20021	47309	o101004_RD463HCLSb_i49	3226	IPI00003704;IPI00556034;IPI00908491;IPI00556254	IPI00003704	IPI00003704	RNA-binding protein 4;RNA-binding motif protein 4;RNA-binding motif protein 4a;Lark homolog;RNA-binding protein 4;RNA-binding motif protein 4;RNA-binding motif protein 4a;Lark homolog;cDNA FLJ59148, highly similar to RNA-binding protein 4;RNA-binding protein 4;RNA-binding motif protein 4;RNA-binding motif protein 4a;Lark homolog	RBM4;RBM4A;RBM4;RBM4A;RBM4;RBM4A	Isoform 1 of RNA-binding protein 4;Isoform 2 of RNA-binding protein 4;cDNA FLJ59148, highly similar to RNA-binding protein 4;Isoform 3 of RNA-binding protein 4	Q9BWF3-1;Q9BWF3;A8K9U0;B3KUN0;Q9BWF3-2;B4E1U0;Q9BWF3-3	ENST00000310092;ENST00000310137;ENST00000398692;ENST00000408993;ENST00000409406;ENST00000310092;ENST00000310137;ENST00000398692;ENST00000408993;ENST00000409406;ENST00000310092;ENST00000310137;ENST00000398692;ENST00000408993;ENST00000409406	PF00076;PF00098;PF00076;PF00098;PF00076;PF00076;PF00098	RRM_1;zf-CCHC;RRM_1;zf-CCHC;RRM_1;RRM_1;zf-CCHC	RNA recognition motif. (a.k.a. RRM, RBD, or RNP domain);Zinc knuckle;RNA recognition motif. (a.k.a. RRM, RBD, or RNP domain);Zinc knuckle;RNA recognition motif. (a.k.a. RRM, RBD, or RNP domain);RNA recognition motif. (a.k.a. RRM, RBD, or RNP domain);Zinc knuckle	2DNQ;2DNQ;2DNQ	GO:0005730;GO:0005737;GO:0043226;GO:0043228;GO:0043229;GO:0043232;GO:0044422;GO:0044424;GO:0044428;GO:0044446;GO:0044464;GO:0005730;GO:0005737;GO:0043226;GO:0043228;GO:0043229;GO:0043232;GO:0044422;GO:0044424;GO:0044428;GO:0044446;GO:0044464;GO:0005730;GO:0005737;GO:0043226;GO:0043228;GO:0043229;GO:0043232;GO:0044422;GO:0044424;GO:0044428;GO:0044446;GO:0044464	nucleolus;cytoplasm;organelle;non-membrane-bounded organelle;intracellular organelle;intracellular non-membrane-bounded organelle;organelle part;intracellular part;nuclear part;intracellular organelle part;cell part;nucleolus;cytoplasm;organelle	GO:0000166;GO:0003676;GO:0003723;GO:0005488;GO:0008270;GO:0043167;GO:0043169;GO:0046872;GO:0046914;GO:0000166;GO:0003676;GO:0003723;GO:0005488;GO:0008270;GO:0043167;GO:0043169;GO:0046872;GO:0046914;GO:0000166;GO:0003676;GO:0005488;GO:0000166;GO:0003676;GO:0003723;GO:0005488;GO:0008270;GO:0043167;GO:0043169;GO:0046872;GO:0046914	nucleotide binding;nucleic acid binding;RNA binding;binding;zinc ion binding;ion binding;cation binding;metal ion binding;transition metal ion binding;nucleotide binding;nucleic acid binding;RNA binding;binding;zinc ion binding;ion binding;cation binding	GO:0006139;GO:0006396;GO:0006397;GO:0006807;GO:0008152;GO:0008380;GO:0009987;GO:0016070;GO:0016071;GO:0034960;GO:0043170;GO:0043283;GO:0044237;GO:0044238;GO:0044260;GO:0006139;GO:0006396;GO:0006397;GO:0006807;GO:0008152;GO:0008380;GO:0009987;GO:0016070;GO:0016071;GO:0034960;GO:0043170;GO:0043283;GO:0044237;GO:0044238;GO:0044260;GO:0006139;GO:0006396;GO:0006397;GO:0006807;GO:0008152;GO:0008380;GO:…	nucleobase, nucleoside, nucleotide and nucleic acid metabolic process;RNA processing;mRNA processing;nitrogen compound metabolic process;metabolic process;RNA splicing;cellular process;RNA metabolic process;mRNA metabolic process	hsa:5936;hsa:5936;hsa:5936				0.999913	40.5863	0.990582	20.2823	0.000372973	23.23	97.936	0.732087	7.37599	0.0161049	22.08	61.128	0.999913
160	122	295	295	Phosphoserine	1808	1983	7262	17122	o101004_RD463HCLSb_i45	6017	7262	17122	o101004_RD463HCLSb_i45	6017	IPI00003783;IPI00795187	IPI00003783	IPI00003783	Dual specificity mitogen-activated protein kinase kinase 2;ERK activator kinase 2;MAPK/ERK kinase 2;cDNA FLJ35806 fis, clone TESTI2005987, highly similar to Dual specificity mitogen-activated protein kinase kinase 2 (EC 2.7.12.2);Mitogen-activated protein kinase kinase 2, isoform CRA_d	MAP2K2;MEK2;MKK2;PRKMK2;MAP2K2;hCG_23544	Dual specificity mitogen-activated protein kinase kinase 2;Mitogen-activated protein kinase kinase 2, isoform CRA_d	P36507;Q7Z370;B3KS97	ENST00000262948;ENST00000262948;ENST00000394867	PF00069;PF00069	Pkinase;Pkinase	Protein kinase domain;Protein kinase domain	1S9I	GO:0005576	extracellular region	GO:0000166;GO:0001882;GO:0001883;GO:0003824;GO:0004672;GO:0004674;GO:0004713;GO:0005488;GO:0005515;GO:0005524;GO:0016301;GO:0016740;GO:0016772;GO:0016773;GO:0017076;GO:0030554;GO:0032553;GO:0032555;GO:0032559;GO:0000166;GO:0001882;GO:0001883;GO:0003824;GO:0004672;GO:0005488;GO:0005524;GO:0016301;GO:0016740;GO:0016772;GO:0016773;GO:0017076;GO:0030554;GO:0032553;GO:0032555;GO:0032559	nucleotide binding;nucleoside binding;purine nucleoside binding;catalytic activity;protein kinase activity;protein serine/threonine kinase activity;protein tyrosine kinase activity;binding;protein binding;ATP binding;kinase activity;transferase activity	GO:0006464;GO:0006468;GO:0006793;GO:0006796;GO:0007154;GO:0007165;GO:0007242;GO:0007264;GO:0007265;GO:0008152;GO:0009987;GO:0016310;GO:0019538;GO:0034960;GO:0043170;GO:0043283;GO:0043412;GO:0043687;GO:0044237;GO:0044238;GO:0044260;GO:0044267;GO:0050789;GO:0050794;GO:0065007;GO:0006464;GO:0006468;GO:0006793;GO:0006796;GO:0008152;GO:0009987;GO:0016310;GO:0019538;GO:0034960;GO:0043170;GO:0043283;GO:…	protein modification process;protein amino acid phosphorylation;phosphorus metabolic process;phosphate metabolic process;cell communication;signal transduction;intracellular signaling cascade;small GTPase mediated signal transduction	hsa:5605	ko04010;ko04012;ko04370;ko04810;ko04540;ko04270;ko04910;ko04912;ko04916;ko04620;ko04650;ko04660;ko04662;ko04664;ko04720;ko04730;ko05200;ko05214;ko05216;ko05221;ko05220;ko05218;ko05211;ko05219;ko05215;ko05213;ko05223	MAPK signaling pathway;ErbB signaling pathway;VEGF signaling pathway;Regulation of actin cytoskeleton;Gap junction;Vascular smooth muscle contraction;Insulin signaling pathway;GnRH signaling pathway;Melanogenesis;Toll-like receptor signaling pathway;Natural killer cell mediated cytotoxicity;T cell receptor signaling pathway;B cell receptor signaling pathway;Fc epsilon RI signaling pathway;Long-te…	K04369	0.994613	22.6628											0.994613
4051	122	394	394	Phosphothreonine	5298;5299;9127;9128	5815;5816;10140;10141	36068	84324	o100802_RD463HCLSa_47i	4460	36072	84337	o100806_RD463HCLSa_47i	4582	IPI00003783;IPI00795187	IPI00003783	IPI00003783	Dual specificity mitogen-activated protein kinase kinase 2;ERK activator kinase 2;MAPK/ERK kinase 2;cDNA FLJ35806 fis, clone TESTI2005987, highly similar to Dual specificity mitogen-activated protein kinase kinase 2 (EC 2.7.12.2);Mitogen-activated protein kinase kinase 2, isoform CRA_d	MAP2K2;MEK2;MKK2;PRKMK2;MAP2K2;hCG_23544	Dual specificity mitogen-activated protein kinase kinase 2;Mitogen-activated protein kinase kinase 2, isoform CRA_d	P36507;Q7Z370;B3KS97	ENST00000262948;ENST00000262948;ENST00000394867	PF00069;PF00069	Pkinase;Pkinase	Protein kinase domain;Protein kinase domain	1S9I	GO:0005576	extracellular region	GO:0000166;GO:0001882;GO:0001883;GO:0003824;GO:0004672;GO:0004674;GO:0004713;GO:0005488;GO:0005515;GO:0005524;GO:0016301;GO:0016740;GO:0016772;GO:0016773;GO:0017076;GO:0030554;GO:0032553;GO:0032555;GO:0032559;GO:0000166;GO:0001882;GO:0001883;GO:0003824;GO:0004672;GO:0005488;GO:0005524;GO:0016301;GO:0016740;GO:0016772;GO:0016773;GO:0017076;GO:0030554;GO:0032553;GO:0032555;GO:0032559	nucleotide binding;nucleoside binding;purine nucleoside binding;catalytic activity;protein kinase activity;protein serine/threonine kinase activity;protein tyrosine kinase activity;binding;protein binding;ATP binding;kinase activity;transferase activity	GO:0006464;GO:0006468;GO:0006793;GO:0006796;GO:0007154;GO:0007165;GO:0007242;GO:0007264;GO:0007265;GO:0008152;GO:0009987;GO:0016310;GO:0019538;GO:0034960;GO:0043170;GO:0043283;GO:0043412;GO:0043687;GO:0044237;GO:0044238;GO:0044260;GO:0044267;GO:0050789;GO:0050794;GO:0065007;GO:0006464;GO:0006468;GO:0006793;GO:0006796;GO:0008152;GO:0009987;GO:0016310;GO:0019538;GO:0034960;GO:0043170;GO:0043283;GO:…	protein modification process;protein amino acid phosphorylation;phosphorus metabolic process;phosphate metabolic process;cell communication;signal transduction;intracellular signaling cascade;small GTPase mediated signal transduction	hsa:5605	ko04010;ko04012;ko04370;ko04810;ko04540;ko04270;ko04910;ko04912;ko04916;ko04620;ko04650;ko04660;ko04662;ko04664;ko04720;ko04730;ko05200;ko05214;ko05216;ko05221;ko05220;ko05218;ko05211;ko05219;ko05215;ko05213;ko05223	MAPK signaling pathway;ErbB signaling pathway;VEGF signaling pathway;Regulation of actin cytoskeleton;Gap junction;Vascular smooth muscle contraction;Insulin signaling pathway;GnRH signaling pathway;Melanogenesis;Toll-like receptor signaling pathway;Natural killer cell mediated cytotoxicity;T cell receptor signaling pathway;B cell receptor signaling pathway;Fc epsilon RI signaling pathway;Long-te…	K04369	0.999919	40.9279	0.999919	40.9279	2.98814e-06	30.55	104.52	0.999492	32.9359	7.37591e-09	28.67	115.98	0.992647
4052	122	396	396	Phosphothreonine	5298;5299;9127;9128	5815;5816;10140;10141	21439	50464	o100702_RD463HSLCi_47	2955	36072	84337	o100806_RD463HCLSa_47i	4582	IPI00003783;IPI00795187	IPI00003783	IPI00003783	Dual specificity mitogen-activated protein kinase kinase 2;ERK activator kinase 2;MAPK/ERK kinase 2;cDNA FLJ35806 fis, clone TESTI2005987, highly similar to Dual specificity mitogen-activated protein kinase kinase 2 (EC 2.7.12.2);Mitogen-activated protein kinase kinase 2, isoform CRA_d	MAP2K2;MEK2;MKK2;PRKMK2;MAP2K2;hCG_23544	Dual specificity mitogen-activated protein kinase kinase 2;Mitogen-activated protein kinase kinase 2, isoform CRA_d	P36507;Q7Z370;B3KS97	ENST00000262948;ENST00000262948;ENST00000394867	PF00069;PF00069	Pkinase;Pkinase	Protein kinase domain;Protein kinase domain	1S9I	GO:0005576	extracellular region	GO:0000166;GO:0001882;GO:0001883;GO:0003824;GO:0004672;GO:0004674;GO:0004713;GO:0005488;GO:0005515;GO:0005524;GO:0016301;GO:0016740;GO:0016772;GO:0016773;GO:0017076;GO:0030554;GO:0032553;GO:0032555;GO:0032559;GO:0000166;GO:0001882;GO:0001883;GO:0003824;GO:0004672;GO:0005488;GO:0005524;GO:0016301;GO:0016740;GO:0016772;GO:0016773;GO:0017076;GO:0030554;GO:0032553;GO:0032555;GO:0032559	nucleotide binding;nucleoside binding;purine nucleoside binding;catalytic activity;protein kinase activity;protein serine/threonine kinase activity;protein tyrosine kinase activity;binding;protein binding;ATP binding;kinase activity;transferase activity	GO:0006464;GO:0006468;GO:0006793;GO:0006796;GO:0007154;GO:0007165;GO:0007242;GO:0007264;GO:0007265;GO:0008152;GO:0009987;GO:0016310;GO:0019538;GO:0034960;GO:0043170;GO:0043283;GO:0043412;GO:0043687;GO:0044237;GO:0044238;GO:0044260;GO:0044267;GO:0050789;GO:0050794;GO:0065007;GO:0006464;GO:0006468;GO:0006793;GO:0006796;GO:0008152;GO:0009987;GO:0016310;GO:0019538;GO:0034960;GO:0043170;GO:0043283;GO:…	protein modification process;protein amino acid phosphorylation;phosphorus metabolic process;phosphate metabolic process;cell communication;signal transduction;intracellular signaling cascade;small GTPase mediated signal transduction	hsa:5605	ko04010;ko04012;ko04370;ko04810;ko04540;ko04270;ko04910;ko04912;ko04916;ko04620;ko04650;ko04660;ko04662;ko04664;ko04720;ko04730;ko05200;ko05214;ko05216;ko05221;ko05220;ko05218;ko05211;ko05219;ko05215;ko05213;ko05223	MAPK signaling pathway;ErbB signaling pathway;VEGF signaling pathway;Regulation of actin cytoskeleton;Gap junction;Vascular smooth muscle contraction;Insulin signaling pathway;GnRH signaling pathway;Melanogenesis;Toll-like receptor signaling pathway;Natural killer cell mediated cytotoxicity;T cell receptor signaling pathway;B cell receptor signaling pathway;Fc epsilon RI signaling pathway;Long-te…	K04369	0.944046	12.2716	0.0279035	-15.4204	2.98814e-06	30.55	104.52	0.159203	-7.17855	7.37591e-09	28.67	115.98	0.0978887
4053	122	386	386		9127;9128	10140;10141	36067	84323	o100802_RD463HCLSa_41i	4405	36072	84337	o100806_RD463HCLSa_47i	4582	IPI00003783;IPI00795187	IPI00003783	IPI00003783	Dual specificity mitogen-activated protein kinase kinase 2;ERK activator kinase 2;MAPK/ERK kinase 2;cDNA FLJ35806 fis, clone TESTI2005987, highly similar to Dual specificity mitogen-activated protein kinase kinase 2 (EC 2.7.12.2);Mitogen-activated protein kinase kinase 2, isoform CRA_d	MAP2K2;MEK2;MKK2;PRKMK2;MAP2K2;hCG_23544	Dual specificity mitogen-activated protein kinase kinase 2;Mitogen-activated protein kinase kinase 2, isoform CRA_d	P36507;Q7Z370;B3KS97	ENST00000262948;ENST00000262948;ENST00000394867	PF00069;PF00069	Pkinase;Pkinase	Protein kinase domain;Protein kinase domain	1S9I	GO:0005576	extracellular region	GO:0000166;GO:0001882;GO:0001883;GO:0003824;GO:0004672;GO:0004674;GO:0004713;GO:0005488;GO:0005515;GO:0005524;GO:0016301;GO:0016740;GO:0016772;GO:0016773;GO:0017076;GO:0030554;GO:0032553;GO:0032555;GO:0032559;GO:0000166;GO:0001882;GO:0001883;GO:0003824;GO:0004672;GO:0005488;GO:0005524;GO:0016301;GO:0016740;GO:0016772;GO:0016773;GO:0017076;GO:0030554;GO:0032553;GO:0032555;GO:0032559	nucleotide binding;nucleoside binding;purine nucleoside binding;catalytic activity;protein kinase activity;protein serine/threonine kinase activity;protein tyrosine kinase activity;binding;protein binding;ATP binding;kinase activity;transferase activity	GO:0006464;GO:0006468;GO:0006793;GO:0006796;GO:0007154;GO:0007165;GO:0007242;GO:0007264;GO:0007265;GO:0008152;GO:0009987;GO:0016310;GO:0019538;GO:0034960;GO:0043170;GO:0043283;GO:0043412;GO:0043687;GO:0044237;GO:0044238;GO:0044260;GO:0044267;GO:0050789;GO:0050794;GO:0065007;GO:0006464;GO:0006468;GO:0006793;GO:0006796;GO:0008152;GO:0009987;GO:0016310;GO:0019538;GO:0034960;GO:0043170;GO:0043283;GO:…	protein modification process;protein amino acid phosphorylation;phosphorus metabolic process;phosphate metabolic process;cell communication;signal transduction;intracellular signaling cascade;small GTPase mediated signal transduction	hsa:5605	ko04010;ko04012;ko04370;ko04810;ko04540;ko04270;ko04910;ko04912;ko04916;ko04620;ko04650;ko04660;ko04662;ko04664;ko04720;ko04730;ko05200;ko05214;ko05216;ko05221;ko05220;ko05218;ko05211;ko05219;ko05215;ko05213;ko05223	MAPK signaling pathway;ErbB signaling pathway;VEGF signaling pathway;Regulation of actin cytoskeleton;Gap junction;Vascular smooth muscle contraction;Insulin signaling pathway;GnRH signaling pathway;Melanogenesis;Toll-like receptor signaling pathway;Natural killer cell mediated cytotoxicity;T cell receptor signaling pathway;B cell receptor signaling pathway;Fc epsilon RI signaling pathway;Long-te…	K04369	0.667228	3.2032	0.667228	3.2032	2.98814e-06	30.55	104.52	6.86467e-05	-41.0554	7.37591e-09	28.67	115.98
161	123	27	27		1567	1719	6397	15050	o100802_RD463HCLSa_55i	5416	6398	15051	o101004_RD463HCLSb_i55	3321	IPI00003814;IPI00425919	IPI00003814	IPI00003814	Dual specificity mitogen-activated protein kinase kinase 6;MAPK/ERK kinase 6;SAPKK3;Putative uncharacterized protein DKFZp686N0154	MAP2K6;MEK6;MKK6;PRKMK6;DKFZp686N0154	Isoform 1 of Dual specificity mitogen-activated protein kinase kinase 6;Putative uncharacterized protein DKFZp686N0154	P52564-1;P52564;A8K3Y2;B5BU16;Q6MZH7	ENST00000359094	PF00069;PF00069	Pkinase;Pkinase	Protein kinase domain;Protein kinase domain	3ENM;3FME			GO:0000166;GO:0001882;GO:0001883;GO:0003824;GO:0004672;GO:0004674;GO:0004708;GO:0004712;GO:0004713;GO:0005488;GO:0005515;GO:0005524;GO:0016301;GO:0016740;GO:0016772;GO:0016773;GO:0017076;GO:0030554;GO:0032553;GO:0032555;GO:0032559;GO:0000166;GO:0001882;GO:0001883;GO:0003824;GO:0004672;GO:0005488;GO:0005524;GO:0016301;GO:0016740;GO:0016772;GO:0016773;GO:0017076;GO:0030554;GO:0032553;GO:0032555;GO:…	nucleotide binding;nucleoside binding;purine nucleoside binding;catalytic activity;protein kinase activity;protein serine/threonine kinase activity;MAP kinase kinase activity;protein serine/threonine/tyrosine kinase activity	GO:0006464;GO:0006468;GO:0006793;GO:0006796;GO:0006950;GO:0006974;GO:0006975;GO:0007050;GO:0008152;GO:0009987;GO:0016310;GO:0019538;GO:0022402;GO:0033554;GO:0034960;GO:0034984;GO:0043170;GO:0043283;GO:0043412;GO:0043687;GO:0044237;GO:0044238;GO:0044260;GO:0044267;GO:0050896;GO:0051716;GO:0006464;GO:0006468;GO:0006793;GO:0006796;GO:0008152;GO:0009987;GO:0016310;GO:0019538;GO:0034960;GO:0043170;GO:…	protein modification process;protein amino acid phosphorylation;phosphorus metabolic process;phosphate metabolic process;response to stress;response to DNA damage stimulus;DNA damage induced protein phosphorylation;cell cycle arrest;metabolic process	hsa:5608	ko04010;ko04912;ko04620;ko04664;ko05014	MAPK signaling pathway;GnRH signaling pathway;Toll-like receptor signaling pathway;Fc epsilon RI signaling pathway;Amyotrophic lateral sclerosis (ALS)	K04433	0.588381	3.63795	0.588381	3.63795	0.00960091	20.86	56.92						0.442883
4054	123	28	28	Phosphothreonine	1567	1719	6398	15051	o101004_RD463HCLSb_i55	3321	6398	15051	o101004_RD463HCLSb_i55	3321	IPI00003814;IPI00425919	IPI00003814	IPI00003814	Dual specificity mitogen-activated protein kinase kinase 6;MAPK/ERK kinase 6;SAPKK3;Putative uncharacterized protein DKFZp686N0154	MAP2K6;MEK6;MKK6;PRKMK6;DKFZp686N0154	Isoform 1 of Dual specificity mitogen-activated protein kinase kinase 6;Putative uncharacterized protein DKFZp686N0154	P52564-1;P52564;A8K3Y2;B5BU16;Q6MZH7	ENST00000359094	PF00069;PF00069	Pkinase;Pkinase	Protein kinase domain;Protein kinase domain	3ENM;3FME			GO:0000166;GO:0001882;GO:0001883;GO:0003824;GO:0004672;GO:0004674;GO:0004708;GO:0004712;GO:0004713;GO:0005488;GO:0005515;GO:0005524;GO:0016301;GO:0016740;GO:0016772;GO:0016773;GO:0017076;GO:0030554;GO:0032553;GO:0032555;GO:0032559;GO:0000166;GO:0001882;GO:0001883;GO:0003824;GO:0004672;GO:0005488;GO:0005524;GO:0016301;GO:0016740;GO:0016772;GO:0016773;GO:0017076;GO:0030554;GO:0032553;GO:0032555;GO:…	nucleotide binding;nucleoside binding;purine nucleoside binding;catalytic activity;protein kinase activity;protein serine/threonine kinase activity;MAP kinase kinase activity;protein serine/threonine/tyrosine kinase activity	GO:0006464;GO:0006468;GO:0006793;GO:0006796;GO:0006950;GO:0006974;GO:0006975;GO:0007050;GO:0008152;GO:0009987;GO:0016310;GO:0019538;GO:0022402;GO:0033554;GO:0034960;GO:0034984;GO:0043170;GO:0043283;GO:0043412;GO:0043687;GO:0044237;GO:0044238;GO:0044260;GO:0044267;GO:0050896;GO:0051716;GO:0006464;GO:0006468;GO:0006793;GO:0006796;GO:0008152;GO:0009987;GO:0016310;GO:0019538;GO:0034960;GO:0043170;GO:…	protein modification process;protein amino acid phosphorylation;phosphorus metabolic process;phosphate metabolic process;response to stress;response to DNA damage stimulus;DNA damage induced protein phosphorylation;cell cycle arrest;metabolic process	hsa:5608	ko04010;ko04912;ko04620;ko04664;ko05014	MAPK signaling pathway;GnRH signaling pathway;Toll-like receptor signaling pathway;Fc epsilon RI signaling pathway;Amyotrophic lateral sclerosis (ALS)	K04433	0.442883	0	0.254603	-3.63795	0.00960091	20.86	56.92						0.442883
163	128	186	186		10439	11601	41515	96710	o100802_RD463HCLSa_43i	6567	41514	96708	o100702_RD463HSLCi_43	6943	IPI00003881	IPI00003881	IPI00003881	Heterogeneous nuclear ribonucleoprotein F;Nucleolin-like protein mcs94-1;Heterogeneous nuclear ribonucleoprotein F, N-terminally processed	HNRNPF;HNRPF	Heterogeneous nuclear ribonucleoprotein F	P52597;B3KM84;B4DKS8;Q8NI96	ENST00000337970;ENST00000356053;ENST00000357065	PF00076;PF08080	RRM_1;zf-RNPHF	RNA recognition motif. (a.k.a. RRM, RBD, or RNP domain);RNPHF zinc finger	2HGL;2HGM;2HGN	GO:0005654;GO:0005681;GO:0030529;GO:0030530;GO:0032991;GO:0044422;GO:0044424;GO:0044428;GO:0044446;GO:0044464	nucleoplasm;spliceosomal complex;ribonucleoprotein complex;heterogeneous nuclear ribonucleoprotein complex;macromolecular complex;organelle part;intracellular part;nuclear part;intracellular organelle part;cell part	GO:0000166;GO:0003676;GO:0003723;GO:0005488;GO:0005515	nucleotide binding;nucleic acid binding;RNA binding;binding;protein binding	GO:0000375;GO:0000377;GO:0000398;GO:0006139;GO:0006396;GO:0006397;GO:0006807;GO:0008152;GO:0008380;GO:0009987;GO:0010468;GO:0016070;GO:0016071;GO:0019219;GO:0019222;GO:0031323;GO:0034960;GO:0043170;GO:0043283;GO:0043484;GO:0044237;GO:0044238;GO:0044260;GO:0050789;GO:0050794;GO:0051171;GO:0051252;GO:0060255;GO:0065007;GO:0080090	RNA splicing, via transesterification reactions;RNA splicing, via transesterification reactions with bulged adenosine as nucleophile;nuclear mRNA splicing, via spliceosome;nucleobase, nucleoside, nucleotide and nucleic acid metabolic process	hsa:3185				0.854545	7.69008	0.854545	7.69008	0.319268	5.56	41.668
164	128	187	187	Phosphoserine	10439	11601	41514	96708	o100702_RD463HSLCi_43	6943	41514	96708	o100702_RD463HSLCi_43	6943	IPI00003881	IPI00003881	IPI00003881	Heterogeneous nuclear ribonucleoprotein F;Nucleolin-like protein mcs94-1;Heterogeneous nuclear ribonucleoprotein F, N-terminally processed	HNRNPF;HNRPF	Heterogeneous nuclear ribonucleoprotein F	P52597;B3KM84;B4DKS8;Q8NI96	ENST00000337970;ENST00000356053;ENST00000357065	PF00076;PF08080	RRM_1;zf-RNPHF	RNA recognition motif. (a.k.a. RRM, RBD, or RNP domain);RNPHF zinc finger	2HGL;2HGM;2HGN	GO:0005654;GO:0005681;GO:0030529;GO:0030530;GO:0032991;GO:0044422;GO:0044424;GO:0044428;GO:0044446;GO:0044464	nucleoplasm;spliceosomal complex;ribonucleoprotein complex;heterogeneous nuclear ribonucleoprotein complex;macromolecular complex;organelle part;intracellular part;nuclear part;intracellular organelle part;cell part	GO:0000166;GO:0003676;GO:0003723;GO:0005488;GO:0005515	nucleotide binding;nucleic acid binding;RNA binding;binding;protein binding	GO:0000375;GO:0000377;GO:0000398;GO:0006139;GO:0006396;GO:0006397;GO:0006807;GO:0008152;GO:0008380;GO:0009987;GO:0010468;GO:0016070;GO:0016071;GO:0019219;GO:0019222;GO:0031323;GO:0034960;GO:0043170;GO:0043283;GO:0043484;GO:0044237;GO:0044238;GO:0044260;GO:0050789;GO:0050794;GO:0051171;GO:0051252;GO:0060255;GO:0065007;GO:0080090	RNA splicing, via transesterification reactions;RNA splicing, via transesterification reactions with bulged adenosine as nucleophile;nuclear mRNA splicing, via spliceosome;nucleobase, nucleoside, nucleotide and nucleic acid metabolic process	hsa:3185				0.928854	11.158	0.145455	-7.69008	0.319268	5.56	41.668
165	130	295	295	Phosphoserine	3777	4144	15083	35581	o101004_RD463HCLSb_i41	2337	15065	35537	o100702_RD463HSLCi_39	4419	IPI00003918;IPI00795303;IPI00908662;IPI00878133	IPI00003918	IPI00003918	60S ribosomal protein L4;L1;cDNA FLJ50996, highly similar to 60S ribosomal protein L4;cDNA FLJ50994, moderately similar to 60S ribosomal protein L4	RPL4;RPL1	60S ribosomal protein L4;cDNA FLJ50996, highly similar to 60S ribosomal protein L4;cDNA FLJ50994, moderately similar to 60S ribosomal protein L4;26 kDa protein	P36578;A8K502;B4DFI6;Q53G74;Q59GY2;B4DMJ6;B4DMJ2	ENST00000307961	PF00573;PF00573;PF00573	Ribosomal_L4;Ribosomal_L4;Ribosomal_L4	Ribosomal protein L4/L1 family;Ribosomal protein L4/L1 family;Ribosomal protein L4/L1 family		GO:0015934;GO:0022625;GO:0030529;GO:0032991;GO:0033279;GO:0044422;GO:0044424;GO:0044444;GO:0044445;GO:0044446;GO:0044464;GO:0005840;GO:0030529;GO:0032991;GO:0043226;GO:0043228;GO:0043229;GO:0043232;GO:0044424;GO:0044444;GO:0044464;GO:0005840;GO:0030529;GO:0032991;GO:0043226;GO:0043228;GO:0043229;GO:0043232;GO:0044424;GO:0044444;GO:0044464	large ribosomal subunit;cytosolic large ribosomal subunit;ribonucleoprotein complex;macromolecular complex;ribosomal subunit;organelle part;intracellular part;cytoplasmic part;cytosolic part;intracellular organelle part;cell part;ribosome	GO:0003676;GO:0003723;GO:0003735;GO:0005198;GO:0005488;GO:0005515;GO:0003735;GO:0005198;GO:0003735;GO:0005198	nucleic acid binding;RNA binding;structural constituent of ribosome;structural molecule activity;binding;protein binding;structural constituent of ribosome;structural molecule activity;structural constituent of ribosome;structural molecule activity	GO:0006414;GO:0008152;GO:0009058;GO:0009059;GO:0009987;GO:0034645;GO:0034960;GO:0034961;GO:0043170;GO:0043283;GO:0043284;GO:0044237;GO:0044249;GO:0044260;GO:0006412;GO:0008152;GO:0009058;GO:0009059;GO:0009987;GO:0019538;GO:0034645;GO:0034960;GO:0034961;GO:0043170;GO:0043283;GO:0043284;GO:0044237;GO:0044238;GO:0044249;GO:0044260;GO:0044267;GO:0006412;GO:0008152;GO:0009058;GO:0009059;GO:0009987;GO:…	translational elongation;metabolic process;biosynthetic process;macromolecule biosynthetic process;cellular process;cellular macromolecule biosynthetic process;cellular biopolymer metabolic process;cellular biopolymer biosynthetic process	hsa:6124	ko03010	Ribosome	K02930	1	74.0388	1	96.1933	0.0030066	25.88	96.193	1	49.5868	1.27362e-06	23.03	117.35	1
166	131	188	188	Phosphoserine	3547;3548	3897;3898;3899	13951	32900	o100806_RD463HCLSa_51i	4555	13951	32900	o100806_RD463HCLSa_51i	4555	IPI00003921;IPI00553103;IPI00218697;IPI00218700;IPI00739613	IPI00003921	IPI00003921	Protein 4.1;Band 4.1;P4.1;EPB4.1;4.1R;Protein 4.1;Band 4.1;P4.1;EPB4.1;4.1R;Protein 4.1;Band 4.1;P4.1;EPB4.1;4.1R;Protein 4.1;Band 4.1;P4.1;EPB4.1;4.1R;EPB41 protein	EPB41;E41P;EPB41;E41P;EPB41;E41P;EPB41;E41P;EPB41	Isoform 1 of Protein 4.1;Isoform 7 of Protein 4.1;Isoform 2 of Protein 4.1;Isoform 5 of Protein 4.1;EPB41 protein	P11171-1;P11171;P11171-7;P11171-2;Q1WWM3;Q59F12;P11171-5;B1ALH8;Q29RX4	ENST00000343067;ENST00000347529;ENST00000349460;ENST00000356093;ENST00000358989;ENST00000373798;ENST00000398865;ENST00000343067;ENST00000347529;ENST00000349460;ENST00000356093;ENST00000358989;ENST00000373798;ENST00000398865;ENST00000343067;ENST00000347529;ENST00000349460;ENST00000356093;ENST00000358989;ENST00000373798;ENST00000398865;ENST00000343067;ENST00000347529;ENST00000349460;ENST00000356093…	PF05902;PF08736;PF09380;PF00373;PF09379;PF04382;PF05902;PF08736;PF09380;PF00373;PF09379;PF04382;PF05902;PF08736;PF09380;PF00373;PF09379;PF04382;PF05902;PF08736;PF09380;PF00373;PF09379;PF04382;PF05902;PF08736;PF09380;PF00373;PF09379;PF04382	4_1_CTD;FA;FERM_C;FERM_M;FERM_N;SAB;4_1_CTD;FA;FERM_C;FERM_M;FERM_N;SAB;4_1_CTD;FA;FERM_C;FERM_M;FERM_N;SAB;4_1_CTD;FA;FERM_C;FERM_M;FERM_N;SAB;4_1_CTD;FA;FERM_C;FERM_M;FERM_N;SAB	4.1 protein C-terminal domain (CTD);FERM adjacent (FA);FERM C-terminal PH-like domain;FERM central domain;FERM N-terminal domain;SAB domain;4.1 protein C-terminal domain (CTD);FERM adjacent (FA);FERM C-terminal PH-like domain;FERM central domain;FERM N-terminal domain;SAB domain;4.1 protein C-terminal domain (CTD);FERM adjacent (FA);FERM C-terminal PH-like domain;FERM central domain;FERM N-termin…	1GG3;2RQ1;1GG3;2RQ1;1GG3;2RQ1;1GG3;2RQ1	GO:0005634;GO:0005856;GO:0005886;GO:0008091;GO:0014731;GO:0016020;GO:0019898;GO:0032991;GO:0043226;GO:0043227;GO:0043228;GO:0043229;GO:0043231;GO:0043232;GO:0043234;GO:0044422;GO:0044424;GO:0044425;GO:0044430;GO:0044444;GO:0044446;GO:0044448;GO:0044464;GO:0005634;GO:0005856;GO:0005886;GO:0008091;GO:0014731;GO:0016020;GO:0019898;GO:0032991;GO:0043226;GO:0043227;GO:0043228;GO:0043229;GO:0043231;GO:…	nucleus;cytoskeleton;plasma membrane;spectrin;spectrin-associated cytoskeleton;membrane;extrinsic to membrane;macromolecular complex;organelle;membrane-bounded organelle;non-membrane-bounded organelle;intracellular organelle	GO:0003779;GO:0005198;GO:0005200;GO:0005488;GO:0005515;GO:0005543;GO:0005545;GO:0008092;GO:0008289;GO:0030507;GO:0035091;GO:0003779;GO:0005198;GO:0005200;GO:0005488;GO:0005515;GO:0005543;GO:0005545;GO:0008092;GO:0008289;GO:0030507;GO:0035091;GO:0003779;GO:0005198;GO:0005200;GO:0005488;GO:0005515;GO:0005543;GO:0005545;GO:0008092;GO:0008289;GO:0030507;GO:0035091;GO:0003779;GO:0005198;GO:0005200;GO:…	actin binding;structural molecule activity;structural constituent of cytoskeleton;binding;protein binding;phospholipid binding;phosphatidylinositol binding;cytoskeletal protein binding;lipid binding;spectrin binding;phosphoinositide binding;actin binding	GO:0003008;GO:0003013;GO:0006996;GO:0007010;GO:0008015;GO:0009987;GO:0016043;GO:0030029;GO:0030036;GO:0030865;GO:0030866;GO:0032092;GO:0032501;GO:0043393;GO:0044093;GO:0051098;GO:0051099;GO:0065007;GO:0065009;GO:0003008;GO:0003013;GO:0006996;GO:0007010;GO:0008015;GO:0009987;GO:0016043;GO:0030029;GO:0030036;GO:0030865;GO:0030866;GO:0032092;GO:0032501;GO:0043393;GO:0044093;GO:0051098;GO:0051099;GO:…	system process;circulatory system process;organelle organization;cytoskeleton organization;blood circulation;cellular process;cellular component organization;actin filament-based process;actin cytoskeleton organization;cortical cytoskeleton organization	hsa:2035;hsa:2035;hsa:2035;hsa:2035	ko04530	Tight junction	K06107	0.99997	45.1841	0.999719	35.5277	3.92684e-09	26.08	115.84	0.99997	45.1841	3.10091e-11	38.36	125.49	0.998012
167	131	191	191	Phosphoserine	3547;3548	3897;3898;3899	13948	32892	o100702_RD463HSLCi_51	5452	13951	32900	o100806_RD463HCLSa_51i	4555	IPI00003921;IPI00553103;IPI00218697;IPI00218700;IPI00739613	IPI00003921	IPI00003921	Protein 4.1;Band 4.1;P4.1;EPB4.1;4.1R;Protein 4.1;Band 4.1;P4.1;EPB4.1;4.1R;Protein 4.1;Band 4.1;P4.1;EPB4.1;4.1R;Protein 4.1;Band 4.1;P4.1;EPB4.1;4.1R;EPB41 protein	EPB41;E41P;EPB41;E41P;EPB41;E41P;EPB41;E41P;EPB41	Isoform 1 of Protein 4.1;Isoform 7 of Protein 4.1;Isoform 2 of Protein 4.1;Isoform 5 of Protein 4.1;EPB41 protein	P11171-1;P11171;P11171-7;P11171-2;Q1WWM3;Q59F12;P11171-5;B1ALH8;Q29RX4	ENST00000343067;ENST00000347529;ENST00000349460;ENST00000356093;ENST00000358989;ENST00000373798;ENST00000398865;ENST00000343067;ENST00000347529;ENST00000349460;ENST00000356093;ENST00000358989;ENST00000373798;ENST00000398865;ENST00000343067;ENST00000347529;ENST00000349460;ENST00000356093;ENST00000358989;ENST00000373798;ENST00000398865;ENST00000343067;ENST00000347529;ENST00000349460;ENST00000356093…	PF05902;PF08736;PF09380;PF00373;PF09379;PF04382;PF05902;PF08736;PF09380;PF00373;PF09379;PF04382;PF05902;PF08736;PF09380;PF00373;PF09379;PF04382;PF05902;PF08736;PF09380;PF00373;PF09379;PF04382;PF05902;PF08736;PF09380;PF00373;PF09379;PF04382	4_1_CTD;FA;FERM_C;FERM_M;FERM_N;SAB;4_1_CTD;FA;FERM_C;FERM_M;FERM_N;SAB;4_1_CTD;FA;FERM_C;FERM_M;FERM_N;SAB;4_1_CTD;FA;FERM_C;FERM_M;FERM_N;SAB;4_1_CTD;FA;FERM_C;FERM_M;FERM_N;SAB	4.1 protein C-terminal domain (CTD);FERM adjacent (FA);FERM C-terminal PH-like domain;FERM central domain;FERM N-terminal domain;SAB domain;4.1 protein C-terminal domain (CTD);FERM adjacent (FA);FERM C-terminal PH-like domain;FERM central domain;FERM N-terminal domain;SAB domain;4.1 protein C-terminal domain (CTD);FERM adjacent (FA);FERM C-terminal PH-like domain;FERM central domain;FERM N-termin…	1GG3;2RQ1;1GG3;2RQ1;1GG3;2RQ1;1GG3;2RQ1	GO:0005634;GO:0005856;GO:0005886;GO:0008091;GO:0014731;GO:0016020;GO:0019898;GO:0032991;GO:0043226;GO:0043227;GO:0043228;GO:0043229;GO:0043231;GO:0043232;GO:0043234;GO:0044422;GO:0044424;GO:0044425;GO:0044430;GO:0044444;GO:0044446;GO:0044448;GO:0044464;GO:0005634;GO:0005856;GO:0005886;GO:0008091;GO:0014731;GO:0016020;GO:0019898;GO:0032991;GO:0043226;GO:0043227;GO:0043228;GO:0043229;GO:0043231;GO:…	nucleus;cytoskeleton;plasma membrane;spectrin;spectrin-associated cytoskeleton;membrane;extrinsic to membrane;macromolecular complex;organelle;membrane-bounded organelle;non-membrane-bounded organelle;intracellular organelle	GO:0003779;GO:0005198;GO:0005200;GO:0005488;GO:0005515;GO:0005543;GO:0005545;GO:0008092;GO:0008289;GO:0030507;GO:0035091;GO:0003779;GO:0005198;GO:0005200;GO:0005488;GO:0005515;GO:0005543;GO:0005545;GO:0008092;GO:0008289;GO:0030507;GO:0035091;GO:0003779;GO:0005198;GO:0005200;GO:0005488;GO:0005515;GO:0005543;GO:0005545;GO:0008092;GO:0008289;GO:0030507;GO:0035091;GO:0003779;GO:0005198;GO:0005200;GO:…	actin binding;structural molecule activity;structural constituent of cytoskeleton;binding;protein binding;phospholipid binding;phosphatidylinositol binding;cytoskeletal protein binding;lipid binding;spectrin binding;phosphoinositide binding;actin binding	GO:0003008;GO:0003013;GO:0006996;GO:0007010;GO:0008015;GO:0009987;GO:0016043;GO:0030029;GO:0030036;GO:0030865;GO:0030866;GO:0032092;GO:0032501;GO:0043393;GO:0044093;GO:0051098;GO:0051099;GO:0065007;GO:0065009;GO:0003008;GO:0003013;GO:0006996;GO:0007010;GO:0008015;GO:0009987;GO:0016043;GO:0030029;GO:0030036;GO:0030865;GO:0030866;GO:0032092;GO:0032501;GO:0043393;GO:0044093;GO:0051098;GO:0051099;GO:…	system process;circulatory system process;organelle organization;cytoskeleton organization;blood circulation;cellular process;cellular component organization;actin filament-based process;actin cytoskeleton organization;cortical cytoskeleton organization	hsa:2035;hsa:2035;hsa:2035;hsa:2035	ko04530	Tight junction	K06107	0.984971	18.2568	0.000279967	-35.5277	3.92684e-09	26.08	115.84	3.03093e-05	-45.1841	3.10091e-11	38.36	125.49	0.021208
168	131	709	709		5582;7163	6127;7911	28251	65738	o101004_RD463HCLSb_i39	2236	28243	65725	o100702_RD463HSLCi_39	4356	IPI00003921;IPI00553103;IPI00218697;IPI00218700;IPI00739613;IPI00791144;IPI00218698;IPI00218699;IPI00218701;IPI00877070	IPI00003921	IPI00003921	Protein 4.1;Band 4.1;P4.1;EPB4.1;4.1R;Protein 4.1;Band 4.1;P4.1;EPB4.1;4.1R;Protein 4.1;Band 4.1;P4.1;EPB4.1;4.1R;Protein 4.1;Band 4.1;P4.1;EPB4.1;4.1R;EPB41 protein;EPB41 protein;Protein 4.1;Band 4.1;P4.1;EPB4.1;4.1R;Protein 4.1;Band 4.1;P4.1;EPB4.1;4.1R;Protein 4.1;Band 4.1;P4.1;EPB4.1;4.1R;Putative uncharacterized protein EPB41	EPB41;E41P;EPB41;E41P;EPB41;E41P;EPB41;E41P;EPB41;EPB41;EPB41;E41P;EPB41;E41P;EPB41;E41P;EPB41	Isoform 1 of Protein 4.1;Isoform 7 of Protein 4.1;Isoform 2 of Protein 4.1;Isoform 5 of Protein 4.1;EPB41 protein;EPB41 protein;Isoform 3 of Protein 4.1;Isoform 4 of Protein 4.1;Isoform 6 of Protein 4.1;Putative uncharacterized protein EPB41 (Fragment)	P11171-1;P11171;P11171-7;P11171-2;Q1WWM3;Q59F12;P11171-5;B1ALH8;Q29RX4;Q4VB87;P11171-3;Q4VB86;P11171-4;B1ALH9;P11171-6;A8MU61	ENST00000343067;ENST00000347529;ENST00000349460;ENST00000356093;ENST00000358989;ENST00000373798;ENST00000398865;ENST00000343067;ENST00000347529;ENST00000349460;ENST00000356093;ENST00000358989;ENST00000373798;ENST00000398865;ENST00000343067;ENST00000347529;ENST00000349460;ENST00000356093;ENST00000358989;ENST00000373798;ENST00000398865;ENST00000343067;ENST00000347529;ENST00000349460;ENST00000356093…	PF05902;PF08736;PF09380;PF00373;PF09379;PF04382;PF05902;PF08736;PF09380;PF00373;PF09379;PF04382;PF05902;PF08736;PF09380;PF00373;PF09379;PF04382;PF05902;PF08736;PF09380;PF00373;PF09379;PF04382;PF05902;PF08736;PF09380;PF00373;PF09379;PF04382;PF05902;PF08736;PF09380;PF00373;PF09379;PF04382;PF05902;PF08736;PF09380;PF00373;PF09379;PF04382;PF05902;PF08736;PF09380;PF00373;PF09379;PF04382;PF05902;PF08736…	4_1_CTD;FA;FERM_C;FERM_M;FERM_N;SAB;4_1_CTD;FA;FERM_C;FERM_M;FERM_N;SAB;4_1_CTD;FA;FERM_C;FERM_M;FERM_N;SAB;4_1_CTD;FA;FERM_C;FERM_M;FERM_N;SAB;4_1_CTD;FA;FERM_C;FERM_M;FERM_N;SAB;4_1_CTD;FA;FERM_C;FERM_M;FERM_N;SAB;4_1_CTD;FA;FERM_C;FERM_M;FERM_N;SAB;4_1_CTD;FA;FERM_C;FERM_M;FERM_N;SAB;4_1_CTD;FA;FERM_C;FERM_M;FERM_N;SAB;4_1_CTD;FA;FERM_C;FERM_M;FERM_N;SAB	4.1 protein C-terminal domain (CTD);FERM adjacent (FA);FERM C-terminal PH-like domain;FERM central domain;FERM N-terminal domain;SAB domain;4.1 protein C-terminal domain (CTD);FERM adjacent (FA);FERM C-terminal PH-like domain;FERM central domain;FERM N-terminal domain;SAB domain;4.1 protein C-terminal domain (CTD);FERM adjacent (FA);FERM C-terminal PH-like domain;FERM central domain;FERM N-termin…	1GG3;2RQ1;1GG3;2RQ1;1GG3;2RQ1;1GG3;2RQ1;1GG3;2RQ1;1GG3;2RQ1;1GG3;2RQ1	GO:0005634;GO:0005856;GO:0005886;GO:0008091;GO:0014731;GO:0016020;GO:0019898;GO:0032991;GO:0043226;GO:0043227;GO:0043228;GO:0043229;GO:0043231;GO:0043232;GO:0043234;GO:0044422;GO:0044424;GO:0044425;GO:0044430;GO:0044444;GO:0044446;GO:0044448;GO:0044464;GO:0005634;GO:0005856;GO:0005886;GO:0008091;GO:0014731;GO:0016020;GO:0019898;GO:0032991;GO:0043226;GO:0043227;GO:0043228;GO:0043229;GO:0043231;GO:…	nucleus;cytoskeleton;plasma membrane;spectrin;spectrin-associated cytoskeleton;membrane;extrinsic to membrane;macromolecular complex;organelle;membrane-bounded organelle;non-membrane-bounded organelle;intracellular organelle	GO:0003779;GO:0005198;GO:0005200;GO:0005488;GO:0005515;GO:0005543;GO:0005545;GO:0008092;GO:0008289;GO:0030507;GO:0035091;GO:0003779;GO:0005198;GO:0005200;GO:0005488;GO:0005515;GO:0005543;GO:0005545;GO:0008092;GO:0008289;GO:0030507;GO:0035091;GO:0003779;GO:0005198;GO:0005200;GO:0005488;GO:0005515;GO:0005543;GO:0005545;GO:0008092;GO:0008289;GO:0030507;GO:0035091;GO:0003779;GO:0005198;GO:0005200;GO:…	actin binding;structural molecule activity;structural constituent of cytoskeleton;binding;protein binding;phospholipid binding;phosphatidylinositol binding;cytoskeletal protein binding;lipid binding;spectrin binding;phosphoinositide binding;actin binding	GO:0003008;GO:0003013;GO:0006996;GO:0007010;GO:0008015;GO:0009987;GO:0016043;GO:0030029;GO:0030036;GO:0030865;GO:0030866;GO:0032092;GO:0032501;GO:0043393;GO:0044093;GO:0051098;GO:0051099;GO:0065007;GO:0065009;GO:0003008;GO:0003013;GO:0006996;GO:0007010;GO:0008015;GO:0009987;GO:0016043;GO:0030029;GO:0030036;GO:0030865;GO:0030866;GO:0032092;GO:0032501;GO:0043393;GO:0044093;GO:0051098;GO:0051099;GO:…	system process;circulatory system process;organelle organization;cytoskeleton organization;blood circulation;cellular process;cellular component organization;actin filament-based process;actin cytoskeleton organization;cortical cytoskeleton organization	hsa:2035;hsa:2035;hsa:2035;hsa:2035;hsa:2035;hsa:2035;hsa:2035	ko04530	Tight junction	K06107	0.986046	18.5156	0.488281	0	0.244523	24.49	44.874	0.886242	8.93947	0.247191	23.21	54.274	0.986046
169	131	712	712	Phosphoserine; by CDC2	5582;7163	6127;7911	22543	52988	o101004_RD463HCLSb_i37	2145	28243	65725	o100702_RD463HSLCi_39	4356	IPI00003921;IPI00553103;IPI00218697;IPI00218700;IPI00739613;IPI00791144;IPI00218698;IPI00218699;IPI00218701;IPI00877070	IPI00003921	IPI00003921	Protein 4.1;Band 4.1;P4.1;EPB4.1;4.1R;Protein 4.1;Band 4.1;P4.1;EPB4.1;4.1R;Protein 4.1;Band 4.1;P4.1;EPB4.1;4.1R;Protein 4.1;Band 4.1;P4.1;EPB4.1;4.1R;EPB41 protein;EPB41 protein;Protein 4.1;Band 4.1;P4.1;EPB4.1;4.1R;Protein 4.1;Band 4.1;P4.1;EPB4.1;4.1R;Protein 4.1;Band 4.1;P4.1;EPB4.1;4.1R;Putative uncharacterized protein EPB41	EPB41;E41P;EPB41;E41P;EPB41;E41P;EPB41;E41P;EPB41;EPB41;EPB41;E41P;EPB41;E41P;EPB41;E41P;EPB41	Isoform 1 of Protein 4.1;Isoform 7 of Protein 4.1;Isoform 2 of Protein 4.1;Isoform 5 of Protein 4.1;EPB41 protein;EPB41 protein;Isoform 3 of Protein 4.1;Isoform 4 of Protein 4.1;Isoform 6 of Protein 4.1;Putative uncharacterized protein EPB41 (Fragment)	P11171-1;P11171;P11171-7;P11171-2;Q1WWM3;Q59F12;P11171-5;B1ALH8;Q29RX4;Q4VB87;P11171-3;Q4VB86;P11171-4;B1ALH9;P11171-6;A8MU61	ENST00000343067;ENST00000347529;ENST00000349460;ENST00000356093;ENST00000358989;ENST00000373798;ENST00000398865;ENST00000343067;ENST00000347529;ENST00000349460;ENST00000356093;ENST00000358989;ENST00000373798;ENST00000398865;ENST00000343067;ENST00000347529;ENST00000349460;ENST00000356093;ENST00000358989;ENST00000373798;ENST00000398865;ENST00000343067;ENST00000347529;ENST00000349460;ENST00000356093…	PF05902;PF08736;PF09380;PF00373;PF09379;PF04382;PF05902;PF08736;PF09380;PF00373;PF09379;PF04382;PF05902;PF08736;PF09380;PF00373;PF09379;PF04382;PF05902;PF08736;PF09380;PF00373;PF09379;PF04382;PF05902;PF08736;PF09380;PF00373;PF09379;PF04382;PF05902;PF08736;PF09380;PF00373;PF09379;PF04382;PF05902;PF08736;PF09380;PF00373;PF09379;PF04382;PF05902;PF08736;PF09380;PF00373;PF09379;PF04382;PF05902;PF08736…	4_1_CTD;FA;FERM_C;FERM_M;FERM_N;SAB;4_1_CTD;FA;FERM_C;FERM_M;FERM_N;SAB;4_1_CTD;FA;FERM_C;FERM_M;FERM_N;SAB;4_1_CTD;FA;FERM_C;FERM_M;FERM_N;SAB;4_1_CTD;FA;FERM_C;FERM_M;FERM_N;SAB;4_1_CTD;FA;FERM_C;FERM_M;FERM_N;SAB;4_1_CTD;FA;FERM_C;FERM_M;FERM_N;SAB;4_1_CTD;FA;FERM_C;FERM_M;FERM_N;SAB;4_1_CTD;FA;FERM_C;FERM_M;FERM_N;SAB;4_1_CTD;FA;FERM_C;FERM_M;FERM_N;SAB	4.1 protein C-terminal domain (CTD);FERM adjacent (FA);FERM C-terminal PH-like domain;FERM central domain;FERM N-terminal domain;SAB domain;4.1 protein C-terminal domain (CTD);FERM adjacent (FA);FERM C-terminal PH-like domain;FERM central domain;FERM N-terminal domain;SAB domain;4.1 protein C-terminal domain (CTD);FERM adjacent (FA);FERM C-terminal PH-like domain;FERM central domain;FERM N-termin…	1GG3;2RQ1;1GG3;2RQ1;1GG3;2RQ1;1GG3;2RQ1;1GG3;2RQ1;1GG3;2RQ1;1GG3;2RQ1	GO:0005634;GO:0005856;GO:0005886;GO:0008091;GO:0014731;GO:0016020;GO:0019898;GO:0032991;GO:0043226;GO:0043227;GO:0043228;GO:0043229;GO:0043231;GO:0043232;GO:0043234;GO:0044422;GO:0044424;GO:0044425;GO:0044430;GO:0044444;GO:0044446;GO:0044448;GO:0044464;GO:0005634;GO:0005856;GO:0005886;GO:0008091;GO:0014731;GO:0016020;GO:0019898;GO:0032991;GO:0043226;GO:0043227;GO:0043228;GO:0043229;GO:0043231;GO:…	nucleus;cytoskeleton;plasma membrane;spectrin;spectrin-associated cytoskeleton;membrane;extrinsic to membrane;macromolecular complex;organelle;membrane-bounded organelle;non-membrane-bounded organelle;intracellular organelle	GO:0003779;GO:0005198;GO:0005200;GO:0005488;GO:0005515;GO:0005543;GO:0005545;GO:0008092;GO:0008289;GO:0030507;GO:0035091;GO:0003779;GO:0005198;GO:0005200;GO:0005488;GO:0005515;GO:0005543;GO:0005545;GO:0008092;GO:0008289;GO:0030507;GO:0035091;GO:0003779;GO:0005198;GO:0005200;GO:0005488;GO:0005515;GO:0005543;GO:0005545;GO:0008092;GO:0008289;GO:0030507;GO:0035091;GO:0003779;GO:0005198;GO:0005200;GO:…	actin binding;structural molecule activity;structural constituent of cytoskeleton;binding;protein binding;phospholipid binding;phosphatidylinositol binding;cytoskeletal protein binding;lipid binding;spectrin binding;phosphoinositide binding;actin binding	GO:0003008;GO:0003013;GO:0006996;GO:0007010;GO:0008015;GO:0009987;GO:0016043;GO:0030029;GO:0030036;GO:0030865;GO:0030866;GO:0032092;GO:0032501;GO:0043393;GO:0044093;GO:0051098;GO:0051099;GO:0065007;GO:0065009;GO:0003008;GO:0003013;GO:0006996;GO:0007010;GO:0008015;GO:0009987;GO:0016043;GO:0030029;GO:0030036;GO:0030865;GO:0030866;GO:0032092;GO:0032501;GO:0043393;GO:0044093;GO:0051098;GO:0051099;GO:…	system process;circulatory system process;organelle organization;cytoskeleton organization;blood circulation;cellular process;cellular component organization;actin filament-based process;actin cytoskeleton organization;cortical cytoskeleton organization	hsa:2035;hsa:2035;hsa:2035;hsa:2035;hsa:2035;hsa:2035;hsa:2035	ko04530	Tight junction	K06107	0.986209	18.6707	0.979712	17.0357	0.244523	24.49	44.874	0.787909	6.1386	0.247191	23.21	54.274	0.986209
4055	131	710	710		5582;7163	6127;7911	28244	65728	o100702_RD463HSLCi_41	4250	28243	65725	o100702_RD463HSLCi_39	4356	IPI00003921;IPI00553103;IPI00218697;IPI00218700;IPI00739613;IPI00791144;IPI00218698;IPI00218699;IPI00218701;IPI00877070	IPI00003921	IPI00003921	Protein 4.1;Band 4.1;P4.1;EPB4.1;4.1R;Protein 4.1;Band 4.1;P4.1;EPB4.1;4.1R;Protein 4.1;Band 4.1;P4.1;EPB4.1;4.1R;Protein 4.1;Band 4.1;P4.1;EPB4.1;4.1R;EPB41 protein;EPB41 protein;Protein 4.1;Band 4.1;P4.1;EPB4.1;4.1R;Protein 4.1;Band 4.1;P4.1;EPB4.1;4.1R;Protein 4.1;Band 4.1;P4.1;EPB4.1;4.1R;Putative uncharacterized protein EPB41	EPB41;E41P;EPB41;E41P;EPB41;E41P;EPB41;E41P;EPB41;EPB41;EPB41;E41P;EPB41;E41P;EPB41;E41P;EPB41	Isoform 1 of Protein 4.1;Isoform 7 of Protein 4.1;Isoform 2 of Protein 4.1;Isoform 5 of Protein 4.1;EPB41 protein;EPB41 protein;Isoform 3 of Protein 4.1;Isoform 4 of Protein 4.1;Isoform 6 of Protein 4.1;Putative uncharacterized protein EPB41 (Fragment)	P11171-1;P11171;P11171-7;P11171-2;Q1WWM3;Q59F12;P11171-5;B1ALH8;Q29RX4;Q4VB87;P11171-3;Q4VB86;P11171-4;B1ALH9;P11171-6;A8MU61	ENST00000343067;ENST00000347529;ENST00000349460;ENST00000356093;ENST00000358989;ENST00000373798;ENST00000398865;ENST00000343067;ENST00000347529;ENST00000349460;ENST00000356093;ENST00000358989;ENST00000373798;ENST00000398865;ENST00000343067;ENST00000347529;ENST00000349460;ENST00000356093;ENST00000358989;ENST00000373798;ENST00000398865;ENST00000343067;ENST00000347529;ENST00000349460;ENST00000356093…	PF05902;PF08736;PF09380;PF00373;PF09379;PF04382;PF05902;PF08736;PF09380;PF00373;PF09379;PF04382;PF05902;PF08736;PF09380;PF00373;PF09379;PF04382;PF05902;PF08736;PF09380;PF00373;PF09379;PF04382;PF05902;PF08736;PF09380;PF00373;PF09379;PF04382;PF05902;PF08736;PF09380;PF00373;PF09379;PF04382;PF05902;PF08736;PF09380;PF00373;PF09379;PF04382;PF05902;PF08736;PF09380;PF00373;PF09379;PF04382;PF05902;PF08736…	4_1_CTD;FA;FERM_C;FERM_M;FERM_N;SAB;4_1_CTD;FA;FERM_C;FERM_M;FERM_N;SAB;4_1_CTD;FA;FERM_C;FERM_M;FERM_N;SAB;4_1_CTD;FA;FERM_C;FERM_M;FERM_N;SAB;4_1_CTD;FA;FERM_C;FERM_M;FERM_N;SAB;4_1_CTD;FA;FERM_C;FERM_M;FERM_N;SAB;4_1_CTD;FA;FERM_C;FERM_M;FERM_N;SAB;4_1_CTD;FA;FERM_C;FERM_M;FERM_N;SAB;4_1_CTD;FA;FERM_C;FERM_M;FERM_N;SAB;4_1_CTD;FA;FERM_C;FERM_M;FERM_N;SAB	4.1 protein C-terminal domain (CTD);FERM adjacent (FA);FERM C-terminal PH-like domain;FERM central domain;FERM N-terminal domain;SAB domain;4.1 protein C-terminal domain (CTD);FERM adjacent (FA);FERM C-terminal PH-like domain;FERM central domain;FERM N-terminal domain;SAB domain;4.1 protein C-terminal domain (CTD);FERM adjacent (FA);FERM C-terminal PH-like domain;FERM central domain;FERM N-termin…	1GG3;2RQ1;1GG3;2RQ1;1GG3;2RQ1;1GG3;2RQ1;1GG3;2RQ1;1GG3;2RQ1;1GG3;2RQ1	GO:0005634;GO:0005856;GO:0005886;GO:0008091;GO:0014731;GO:0016020;GO:0019898;GO:0032991;GO:0043226;GO:0043227;GO:0043228;GO:0043229;GO:0043231;GO:0043232;GO:0043234;GO:0044422;GO:0044424;GO:0044425;GO:0044430;GO:0044444;GO:0044446;GO:0044448;GO:0044464;GO:0005634;GO:0005856;GO:0005886;GO:0008091;GO:0014731;GO:0016020;GO:0019898;GO:0032991;GO:0043226;GO:0043227;GO:0043228;GO:0043229;GO:0043231;GO:…	nucleus;cytoskeleton;plasma membrane;spectrin;spectrin-associated cytoskeleton;membrane;extrinsic to membrane;macromolecular complex;organelle;membrane-bounded organelle;non-membrane-bounded organelle;intracellular organelle	GO:0003779;GO:0005198;GO:0005200;GO:0005488;GO:0005515;GO:0005543;GO:0005545;GO:0008092;GO:0008289;GO:0030507;GO:0035091;GO:0003779;GO:0005198;GO:0005200;GO:0005488;GO:0005515;GO:0005543;GO:0005545;GO:0008092;GO:0008289;GO:0030507;GO:0035091;GO:0003779;GO:0005198;GO:0005200;GO:0005488;GO:0005515;GO:0005543;GO:0005545;GO:0008092;GO:0008289;GO:0030507;GO:0035091;GO:0003779;GO:0005198;GO:0005200;GO:…	actin binding;structural molecule activity;structural constituent of cytoskeleton;binding;protein binding;phospholipid binding;phosphatidylinositol binding;cytoskeletal protein binding;lipid binding;spectrin binding;phosphoinositide binding;actin binding	GO:0003008;GO:0003013;GO:0006996;GO:0007010;GO:0008015;GO:0009987;GO:0016043;GO:0030029;GO:0030036;GO:0030865;GO:0030866;GO:0032092;GO:0032501;GO:0043393;GO:0044093;GO:0051098;GO:0051099;GO:0065007;GO:0065009;GO:0003008;GO:0003013;GO:0006996;GO:0007010;GO:0008015;GO:0009987;GO:0016043;GO:0030029;GO:0030036;GO:0030865;GO:0030866;GO:0032092;GO:0032501;GO:0043393;GO:0044093;GO:0051098;GO:0051099;GO:…	system process;circulatory system process;organelle organization;cytoskeleton organization;blood circulation;cellular process;cellular component organization;actin filament-based process;actin cytoskeleton organization;cortical cytoskeleton organization	hsa:2035;hsa:2035;hsa:2035;hsa:2035;hsa:2035;hsa:2035;hsa:2035	ko04530	Tight junction	K06107	0.976631	17.2095	0.488281	0	0.244523	24.49	44.874	0.661972	5.92917	0.247191	23.21	54.274	0.866237
170	135	18	18	Phosphoserine	312	339	1230	2828	o100702_RD463HSLCi_55	7448	1230	2828	o100702_RD463HSLCi_55	7448	IPI00003965	IPI00003965	IPI00003965	Ubiquitin carboxyl-terminal hydrolase 7;Ubiquitin thioesterase 7;Ubiquitin-specific-processing protease 7;Deubiquitinating enzyme 7;Herpesvirus-associated ubiquitin-specific protease	USP7;HAUSP	Ubiquitin carboxyl-terminal hydrolase 7	Q93009	ENST00000344836;ENST00000381886	PF00917;PF00443	MATH;UCH	MATH domain;Ubiquitin carboxyl-terminal hydrolase	1NB8;1NBF;1YY6;1YZE;2F1W;2F1X;2F1Y;2F1Z;2FOJ;2FOO;2FOP	GO:0005634;GO:0043226;GO:0043227;GO:0043229;GO:0043231;GO:0044424;GO:0044464	nucleus;organelle;membrane-bounded organelle;intracellular organelle;intracellular membrane-bounded organelle;intracellular part;cell part	GO:0003824;GO:0004175;GO:0004197;GO:0004221;GO:0004843;GO:0005488;GO:0005515;GO:0008022;GO:0008233;GO:0008234;GO:0016787;GO:0016788;GO:0016790;GO:0019783;GO:0070011	catalytic activity;endopeptidase activity;cysteine-type endopeptidase activity;ubiquitin thiolesterase activity;ubiquitin-specific protease activity;binding;protein binding;protein C-terminus binding;peptidase activity;cysteine-type peptidase activity	GO:0006464;GO:0006508;GO:0006511;GO:0008152;GO:0009056;GO:0009057;GO:0009987;GO:0016579;GO:0019538;GO:0019941;GO:0030163;GO:0034960;GO:0034962;GO:0043170;GO:0043283;GO:0043285;GO:0043412;GO:0043632;GO:0043687;GO:0044237;GO:0044238;GO:0044248;GO:0044257;GO:0044260;GO:0044265;GO:0044267;GO:0044419;GO:0051603;GO:0051704;GO:0070646;GO:0070647	protein modification process;proteolysis;ubiquitin-dependent protein catabolic process;metabolic process;catabolic process;macromolecule catabolic process;cellular process;protein deubiquitination;protein metabolic process	hsa:7874			K11838	1	152.86
171	136	670	670		2524	2748	9719	22656	o100802_RD463HCLSa_47i	8376	9719	22656	o100802_RD463HCLSa_47i	8376	IPI00004068;IPI00913988;IPI00640149;IPI00745010	IPI00004068	IPI00004068	Mediator of RNA polymerase II transcription subunit 12;Mediator complex subunit 12;Thyroid hormone receptor-associated protein complex 230 kDa component;Activator-recruited cofactor 240 kDa component;CAG repeat protein 45;OPA-containing protein;Trinucleotide repeat-containing gene 11 protein;Mediator of RNA polymerase II transcription subunit 12;Mediator complex subunit 12;Thyroid hormone recepto…	MED12;ARC240;CAGH45;HOPA;KIAA0192;TNRC11;TRAP230;MED12;ARC240;CAGH45;HOPA;KIAA0192;TNRC11;TRAP230;MED12;ARC240;CAGH45;HOPA;KIAA0192;TNRC11;TRAP230;TNRC11	Mediator of RNA polymerase II transcription subunit 12;Isoform 2 of Mediator of RNA polymerase II transcription subunit 12;Isoform 1 of Mediator of RNA polymerase II transcription subunit 12;TNRC11 protein	Q93074-3;Q93074;B4DYQ3;Q93074-2;Q93074-1;Q7Z2E0;Q7Z2F4;Q7Z3Z5	ENST00000374080;ENST00000374080;ENST00000374080;ENST00000333646;ENST00000374080;ENST00000374102	PF09497;PF09497;PF09497	Med12;Med12;Med12	Transcription mediator subunit Med12;Transcription mediator subunit Med12;Transcription mediator subunit Med12		GO:0005730;GO:0005813;GO:0005815;GO:0016592;GO:0032991;GO:0043226;GO:0043228;GO:0043229;GO:0043232;GO:0043234;GO:0044422;GO:0044424;GO:0044428;GO:0044430;GO:0044444;GO:0044446;GO:0044451;GO:0044464;GO:0005730;GO:0005813;GO:0005815;GO:0016592;GO:0032991;GO:0043226;GO:0043228;GO:0043229;GO:0043232;GO:0043234;GO:0044422;GO:0044424;GO:0044428;GO:0044430;GO:0044444;GO:0044446;GO:0044451;GO:0044464;GO:…	nucleolus;centrosome;microtubule organizing center;mediator complex;macromolecular complex;organelle;non-membrane-bounded organelle;intracellular organelle;intracellular non-membrane-bounded organelle;protein complex;organelle part;intracellular part	GO:0003702;GO:0003712;GO:0003713;GO:0004871;GO:0004872;GO:0005102;GO:0005488;GO:0005515;GO:0008134;GO:0016251;GO:0016455;GO:0016563;GO:0019904;GO:0030374;GO:0030528;GO:0035257;GO:0042809;GO:0046966;GO:0051427;GO:0060089;GO:0003702;GO:0003712;GO:0003713;GO:0004871;GO:0004872;GO:0005102;GO:0005488;GO:0005515;GO:0008134;GO:0016251;GO:0016455;GO:0016563;GO:0019904;GO:0030374;GO:0030528;GO:0035257;GO:…	RNA polymerase II transcription factor activity;transcription cofactor activity;transcription coactivator activity;signal transducer activity;receptor activity;receptor binding;binding;protein binding;transcription factor binding	GO:0006352;GO:0006355;GO:0006357;GO:0006367;GO:0007154;GO:0007165;GO:0007242;GO:0009889;GO:0009891;GO:0009893;GO:0009987;GO:0010468;GO:0010556;GO:0010557;GO:0010604;GO:0010628;GO:0010926;GO:0016043;GO:0019219;GO:0019222;GO:0022607;GO:0030518;GO:0030521;GO:0030522;GO:0031323;GO:0031325;GO:0031326;GO:0031328;GO:0034621;GO:0034622;GO:0043933;GO:0045449;GO:0045893;GO:0045935;GO:0045941;GO:0045944;GO:…	transcription initiation;regulation of transcription, DNA-dependent;regulation of transcription from RNA polymerase II promoter;transcription initiation from RNA polymerase II promoter;cell communication;signal transduction;intracellular signaling cascade	hsa:9968;hsa:9968;hsa:9968				1	84.5456	1	84.5456	4.69346e-05	28.06	84.546
172	138	2528	2528	Phosphoserine	275	298	1080	2496	o100702_RD463HSLCi_47	7751	1087	2511	o100806_RD463HCLSa_47i	8423	IPI00004233;IPI00413173	IPI00004233	IPI00004233	Antigen KI-67;Antigen KI-67	MKI67;MKI67	Isoform Long of Antigen KI-67;Isoform Short of Antigen KI-67	P46013-1;P46013;P46013-2;B4DRH3	ENST00000368653;ENST00000368654;ENST00000368653;ENST00000368654	PF00498;PF08065;PF00498;PF08065	FHA;K167R;FHA;K167R	FHA domain;K167R (NUC007) repeat;FHA domain;K167R (NUC007) repeat	1R21;2AFF;1R21;2AFF	GO:0005730;GO:0043226;GO:0043228;GO:0043229;GO:0043232;GO:0044422;GO:0044424;GO:0044428;GO:0044446;GO:0044464;GO:0005730;GO:0043226;GO:0043228;GO:0043229;GO:0043232;GO:0044422;GO:0044424;GO:0044428;GO:0044446;GO:0044464	nucleolus;organelle;non-membrane-bounded organelle;intracellular organelle;intracellular non-membrane-bounded organelle;organelle part;intracellular part;nuclear part;intracellular organelle part;cell part;nucleolus;organelle	GO:0000166;GO:0001882;GO:0001883;GO:0005488;GO:0005515;GO:0005524;GO:0017076;GO:0030554;GO:0032553;GO:0032555;GO:0032559;GO:0000166;GO:0001882;GO:0001883;GO:0005488;GO:0005515;GO:0005524;GO:0017076;GO:0030554;GO:0032553;GO:0032555;GO:0032559	nucleotide binding;nucleoside binding;purine nucleoside binding;binding;protein binding;ATP binding;purine nucleotide binding;adenyl nucleotide binding;ribonucleotide binding;purine ribonucleotide binding;adenyl ribonucleotide binding;nucleotide binding	GO:0007049;GO:0008283;GO:0009987;GO:0007049;GO:0008283;GO:0009987	cell cycle;cell proliferation;cellular process;cell cycle;cell proliferation;cellular process	hsa:4288;hsa:4288				1	108.692	1	75.2232	2.03578e-33	46.13	160.57	1	91.5721	8.30036e-48	61.4	183.02	1
173	138	1679	1679	Phosphoserine	281;282	304;305	1112	2570	o100806_RD463HCLSa_43i	11977	1108	2565	o100702_RD463HSLCi_41	11176	IPI00004233;IPI00413173	IPI00004233	IPI00004233	Antigen KI-67;Antigen KI-67	MKI67;MKI67	Isoform Long of Antigen KI-67;Isoform Short of Antigen KI-67	P46013-1;P46013;P46013-2;B4DRH3	ENST00000368653;ENST00000368654;ENST00000368653;ENST00000368654	PF00498;PF08065;PF00498;PF08065	FHA;K167R;FHA;K167R	FHA domain;K167R (NUC007) repeat;FHA domain;K167R (NUC007) repeat	1R21;2AFF;1R21;2AFF	GO:0005730;GO:0043226;GO:0043228;GO:0043229;GO:0043232;GO:0044422;GO:0044424;GO:0044428;GO:0044446;GO:0044464;GO:0005730;GO:0043226;GO:0043228;GO:0043229;GO:0043232;GO:0044422;GO:0044424;GO:0044428;GO:0044446;GO:0044464	nucleolus;organelle;non-membrane-bounded organelle;intracellular organelle;intracellular non-membrane-bounded organelle;organelle part;intracellular part;nuclear part;intracellular organelle part;cell part;nucleolus;organelle	GO:0000166;GO:0001882;GO:0001883;GO:0005488;GO:0005515;GO:0005524;GO:0017076;GO:0030554;GO:0032553;GO:0032555;GO:0032559;GO:0000166;GO:0001882;GO:0001883;GO:0005488;GO:0005515;GO:0005524;GO:0017076;GO:0030554;GO:0032553;GO:0032555;GO:0032559	nucleotide binding;nucleoside binding;purine nucleoside binding;binding;protein binding;ATP binding;purine nucleotide binding;adenyl nucleotide binding;ribonucleotide binding;purine ribonucleotide binding;adenyl ribonucleotide binding;nucleotide binding	GO:0007049;GO:0008283;GO:0009987;GO:0007049;GO:0008283;GO:0009987	cell cycle;cell proliferation;cellular process;cell cycle;cell proliferation;cellular process	hsa:4288;hsa:4288				0.999999	61.0468	0.999999	59.5732	2.10776e-16	43.54	110.1	0.999999	61.0468	1.80788e-05	30.6	95.814	0.999964
174	138	1207	1207	Phosphoserine	285;4812	309;5293	19391	45829	o101004_RD463HCLSb_i39	4105	19391	45829	o101004_RD463HCLSb_i39	4105	IPI00004233;IPI00413173	IPI00004233	IPI00004233	Antigen KI-67;Antigen KI-67	MKI67;MKI67	Isoform Long of Antigen KI-67;Isoform Short of Antigen KI-67	P46013-1;P46013;P46013-2;B4DRH3	ENST00000368653;ENST00000368654;ENST00000368653;ENST00000368654	PF00498;PF08065;PF00498;PF08065	FHA;K167R;FHA;K167R	FHA domain;K167R (NUC007) repeat;FHA domain;K167R (NUC007) repeat	1R21;2AFF;1R21;2AFF	GO:0005730;GO:0043226;GO:0043228;GO:0043229;GO:0043232;GO:0044422;GO:0044424;GO:0044428;GO:0044446;GO:0044464;GO:0005730;GO:0043226;GO:0043228;GO:0043229;GO:0043232;GO:0044422;GO:0044424;GO:0044428;GO:0044446;GO:0044464	nucleolus;organelle;non-membrane-bounded organelle;intracellular organelle;intracellular non-membrane-bounded organelle;organelle part;intracellular part;nuclear part;intracellular organelle part;cell part;nucleolus;organelle	GO:0000166;GO:0001882;GO:0001883;GO:0005488;GO:0005515;GO:0005524;GO:0017076;GO:0030554;GO:0032553;GO:0032555;GO:0032559;GO:0000166;GO:0001882;GO:0001883;GO:0005488;GO:0005515;GO:0005524;GO:0017076;GO:0030554;GO:0032553;GO:0032555;GO:0032559	nucleotide binding;nucleoside binding;purine nucleoside binding;binding;protein binding;ATP binding;purine nucleotide binding;adenyl nucleotide binding;ribonucleotide binding;purine ribonucleotide binding;adenyl ribonucleotide binding;nucleotide binding	GO:0007049;GO:0008283;GO:0009987;GO:0007049;GO:0008283;GO:0009987	cell cycle;cell proliferation;cellular process;cell cycle;cell proliferation;cellular process	hsa:4288;hsa:4288				0.9888	19.4587											0.9888
175	138	584	584	Phosphoserine	756	822	2973	6911	o100702_RD463HSLCi_45	7130	2973	6911	o100702_RD463HSLCi_45	7130	IPI00004233;IPI00413173;IPI00844453	IPI00004233	IPI00004233	Antigen KI-67;Antigen KI-67;KI67 Antigen	MKI67;MKI67;MKI67	Isoform Long of Antigen KI-67;Isoform Short of Antigen KI-67;KI67 Antigen (Fragment)	P46013-1;P46013;P46013-2;B4DRH3;Q70L73	ENST00000368653;ENST00000368654;ENST00000368653;ENST00000368654;ENST00000368652;ENST00000368654	PF00498;PF08065;PF00498;PF08065	FHA;K167R;FHA;K167R	FHA domain;K167R (NUC007) repeat;FHA domain;K167R (NUC007) repeat	1R21;2AFF;1R21;2AFF	GO:0005730;GO:0043226;GO:0043228;GO:0043229;GO:0043232;GO:0044422;GO:0044424;GO:0044428;GO:0044446;GO:0044464;GO:0005730;GO:0043226;GO:0043228;GO:0043229;GO:0043232;GO:0044422;GO:0044424;GO:0044428;GO:0044446;GO:0044464	nucleolus;organelle;non-membrane-bounded organelle;intracellular organelle;intracellular non-membrane-bounded organelle;organelle part;intracellular part;nuclear part;intracellular organelle part;cell part;nucleolus;organelle	GO:0000166;GO:0001882;GO:0001883;GO:0005488;GO:0005515;GO:0005524;GO:0017076;GO:0030554;GO:0032553;GO:0032555;GO:0032559;GO:0000166;GO:0001882;GO:0001883;GO:0005488;GO:0005515;GO:0005524;GO:0017076;GO:0030554;GO:0032553;GO:0032555;GO:0032559	nucleotide binding;nucleoside binding;purine nucleoside binding;binding;protein binding;ATP binding;purine nucleotide binding;adenyl nucleotide binding;ribonucleotide binding;purine ribonucleotide binding;adenyl ribonucleotide binding;nucleotide binding	GO:0007049;GO:0008283;GO:0009987;GO:0007049;GO:0008283;GO:0009987	cell cycle;cell proliferation;cellular process;cell cycle;cell proliferation;cellular process	hsa:4288;hsa:4288				1	92.4776	1	75.4526	4.58313e-52	78.27	199.63	1	83.6484	4.06794e-40	72.88	186.01	1
176	138	2708	2708	Phosphoserine	939;3851	1025;4237	15428	36346	o100806_RD463HCLSa_45i	8498	15428	36346	o100806_RD463HCLSa_45i	8498	IPI00004233;IPI00413173	IPI00004233	IPI00004233	Antigen KI-67;Antigen KI-67	MKI67;MKI67	Isoform Long of Antigen KI-67;Isoform Short of Antigen KI-67	P46013-1;P46013;P46013-2;B4DRH3	ENST00000368653;ENST00000368654;ENST00000368653;ENST00000368654	PF00498;PF08065;PF00498;PF08065	FHA;K167R;FHA;K167R	FHA domain;K167R (NUC007) repeat;FHA domain;K167R (NUC007) repeat	1R21;2AFF;1R21;2AFF	GO:0005730;GO:0043226;GO:0043228;GO:0043229;GO:0043232;GO:0044422;GO:0044424;GO:0044428;GO:0044446;GO:0044464;GO:0005730;GO:0043226;GO:0043228;GO:0043229;GO:0043232;GO:0044422;GO:0044424;GO:0044428;GO:0044446;GO:0044464	nucleolus;organelle;non-membrane-bounded organelle;intracellular organelle;intracellular non-membrane-bounded organelle;organelle part;intracellular part;nuclear part;intracellular organelle part;cell part;nucleolus;organelle	GO:0000166;GO:0001882;GO:0001883;GO:0005488;GO:0005515;GO:0005524;GO:0017076;GO:0030554;GO:0032553;GO:0032555;GO:0032559;GO:0000166;GO:0001882;GO:0001883;GO:0005488;GO:0005515;GO:0005524;GO:0017076;GO:0030554;GO:0032553;GO:0032555;GO:0032559	nucleotide binding;nucleoside binding;purine nucleoside binding;binding;protein binding;ATP binding;purine nucleotide binding;adenyl nucleotide binding;ribonucleotide binding;purine ribonucleotide binding;adenyl ribonucleotide binding;nucleotide binding	GO:0007049;GO:0008283;GO:0009987;GO:0007049;GO:0008283;GO:0009987	cell cycle;cell proliferation;cellular process;cell cycle;cell proliferation;cellular process	hsa:4288;hsa:4288				1	160.5	1	127.387	1.20987e-35	55.59	171.33	1	160.5	2.74418e-51	62.29	192.99	1
177	138	3041	3041	Phosphoserine	2748	2991	10599	24737	o100806_RD463HCLSa_43i	5789	10599	24737	o100806_RD463HCLSa_43i	5789	IPI00004233;IPI00413173	IPI00004233	IPI00004233	Antigen KI-67;Antigen KI-67	MKI67;MKI67	Isoform Long of Antigen KI-67;Isoform Short of Antigen KI-67	P46013-1;P46013;P46013-2;B4DRH3	ENST00000368653;ENST00000368654;ENST00000368653;ENST00000368654	PF00498;PF08065;PF00498;PF08065	FHA;K167R;FHA;K167R	FHA domain;K167R (NUC007) repeat;FHA domain;K167R (NUC007) repeat	1R21;2AFF;1R21;2AFF	GO:0005730;GO:0043226;GO:0043228;GO:0043229;GO:0043232;GO:0044422;GO:0044424;GO:0044428;GO:0044446;GO:0044464;GO:0005730;GO:0043226;GO:0043228;GO:0043229;GO:0043232;GO:0044422;GO:0044424;GO:0044428;GO:0044446;GO:0044464	nucleolus;organelle;non-membrane-bounded organelle;intracellular organelle;intracellular non-membrane-bounded organelle;organelle part;intracellular part;nuclear part;intracellular organelle part;cell part;nucleolus;organelle	GO:0000166;GO:0001882;GO:0001883;GO:0005488;GO:0005515;GO:0005524;GO:0017076;GO:0030554;GO:0032553;GO:0032555;GO:0032559;GO:0000166;GO:0001882;GO:0001883;GO:0005488;GO:0005515;GO:0005524;GO:0017076;GO:0030554;GO:0032553;GO:0032555;GO:0032559	nucleotide binding;nucleoside binding;purine nucleoside binding;binding;protein binding;ATP binding;purine nucleotide binding;adenyl nucleotide binding;ribonucleotide binding;purine ribonucleotide binding;adenyl ribonucleotide binding;nucleotide binding	GO:0007049;GO:0008283;GO:0009987;GO:0007049;GO:0008283;GO:0009987	cell cycle;cell proliferation;cellular process;cell cycle;cell proliferation;cellular process	hsa:4288;hsa:4288				0.5	0						0.5	0	0.0300346	14.09	68.459
178	138	3042	3042	Phosphoserine	2748	2991	10599	24737	o100806_RD463HCLSa_43i	5789	10599	24737	o100806_RD463HCLSa_43i	5789	IPI00004233;IPI00413173	IPI00004233	IPI00004233	Antigen KI-67;Antigen KI-67	MKI67;MKI67	Isoform Long of Antigen KI-67;Isoform Short of Antigen KI-67	P46013-1;P46013;P46013-2;B4DRH3	ENST00000368653;ENST00000368654;ENST00000368653;ENST00000368654	PF00498;PF08065;PF00498;PF08065	FHA;K167R;FHA;K167R	FHA domain;K167R (NUC007) repeat;FHA domain;K167R (NUC007) repeat	1R21;2AFF;1R21;2AFF	GO:0005730;GO:0043226;GO:0043228;GO:0043229;GO:0043232;GO:0044422;GO:0044424;GO:0044428;GO:0044446;GO:0044464;GO:0005730;GO:0043226;GO:0043228;GO:0043229;GO:0043232;GO:0044422;GO:0044424;GO:0044428;GO:0044446;GO:0044464	nucleolus;organelle;non-membrane-bounded organelle;intracellular organelle;intracellular non-membrane-bounded organelle;organelle part;intracellular part;nuclear part;intracellular organelle part;cell part;nucleolus;organelle	GO:0000166;GO:0001882;GO:0001883;GO:0005488;GO:0005515;GO:0005524;GO:0017076;GO:0030554;GO:0032553;GO:0032555;GO:0032559;GO:0000166;GO:0001882;GO:0001883;GO:0005488;GO:0005515;GO:0005524;GO:0017076;GO:0030554;GO:0032553;GO:0032555;GO:0032559	nucleotide binding;nucleoside binding;purine nucleoside binding;binding;protein binding;ATP binding;purine nucleotide binding;adenyl nucleotide binding;ribonucleotide binding;purine ribonucleotide binding;adenyl ribonucleotide binding;nucleotide binding	GO:0007049;GO:0008283;GO:0009987;GO:0007049;GO:0008283;GO:0009987	cell cycle;cell proliferation;cellular process;cell cycle;cell proliferation;cellular process	hsa:4288;hsa:4288				0.5	0						0.5	0	0.0300346	14.09	68.459
179	138	2105	2105	Phosphoserine	3410	3744	13387	31438	o101004_RD463HCLSb_i55	2626	13387	31438	o101004_RD463HCLSb_i55	2626	IPI00004233;IPI00413173	IPI00004233	IPI00004233	Antigen KI-67;Antigen KI-67	MKI67;MKI67	Isoform Long of Antigen KI-67;Isoform Short of Antigen KI-67	P46013-1;P46013;P46013-2;B4DRH3	ENST00000368653;ENST00000368654;ENST00000368653;ENST00000368654	PF00498;PF08065;PF00498;PF08065	FHA;K167R;FHA;K167R	FHA domain;K167R (NUC007) repeat;FHA domain;K167R (NUC007) repeat	1R21;2AFF;1R21;2AFF	GO:0005730;GO:0043226;GO:0043228;GO:0043229;GO:0043232;GO:0044422;GO:0044424;GO:0044428;GO:0044446;GO:0044464;GO:0005730;GO:0043226;GO:0043228;GO:0043229;GO:0043232;GO:0044422;GO:0044424;GO:0044428;GO:0044446;GO:0044464	nucleolus;organelle;non-membrane-bounded organelle;intracellular organelle;intracellular non-membrane-bounded organelle;organelle part;intracellular part;nuclear part;intracellular organelle part;cell part;nucleolus;organelle	GO:0000166;GO:0001882;GO:0001883;GO:0005488;GO:0005515;GO:0005524;GO:0017076;GO:0030554;GO:0032553;GO:0032555;GO:0032559;GO:0000166;GO:0001882;GO:0001883;GO:0005488;GO:0005515;GO:0005524;GO:0017076;GO:0030554;GO:0032553;GO:0032555;GO:0032559	nucleotide binding;nucleoside binding;purine nucleoside binding;binding;protein binding;ATP binding;purine nucleotide binding;adenyl nucleotide binding;ribonucleotide binding;purine ribonucleotide binding;adenyl ribonucleotide binding;nucleotide binding	GO:0007049;GO:0008283;GO:0009987;GO:0007049;GO:0008283;GO:0009987	cell cycle;cell proliferation;cellular process;cell cycle;cell proliferation;cellular process	hsa:4288;hsa:4288				0.999694	35.1441											0.999694
180	138	1131	1131	Phosphoserine	3411;3412	3745;3746	13388	31439	o101004_RD463HCLSb_i57	2315	13389	31443	o100806_RD463HCLSa_55i	5596	IPI00004233;IPI00413173	IPI00004233	IPI00004233	Antigen KI-67;Antigen KI-67	MKI67;MKI67	Isoform Long of Antigen KI-67;Isoform Short of Antigen KI-67	P46013-1;P46013;P46013-2;B4DRH3	ENST00000368653;ENST00000368654;ENST00000368653;ENST00000368654	PF00498;PF08065;PF00498;PF08065	FHA;K167R;FHA;K167R	FHA domain;K167R (NUC007) repeat;FHA domain;K167R (NUC007) repeat	1R21;2AFF;1R21;2AFF	GO:0005730;GO:0043226;GO:0043228;GO:0043229;GO:0043232;GO:0044422;GO:0044424;GO:0044428;GO:0044446;GO:0044464;GO:0005730;GO:0043226;GO:0043228;GO:0043229;GO:0043232;GO:0044422;GO:0044424;GO:0044428;GO:0044446;GO:0044464	nucleolus;organelle;non-membrane-bounded organelle;intracellular organelle;intracellular non-membrane-bounded organelle;organelle part;intracellular part;nuclear part;intracellular organelle part;cell part;nucleolus;organelle	GO:0000166;GO:0001882;GO:0001883;GO:0005488;GO:0005515;GO:0005524;GO:0017076;GO:0030554;GO:0032553;GO:0032555;GO:0032559;GO:0000166;GO:0001882;GO:0001883;GO:0005488;GO:0005515;GO:0005524;GO:0017076;GO:0030554;GO:0032553;GO:0032555;GO:0032559	nucleotide binding;nucleoside binding;purine nucleoside binding;binding;protein binding;ATP binding;purine nucleotide binding;adenyl nucleotide binding;ribonucleotide binding;purine ribonucleotide binding;adenyl ribonucleotide binding;nucleotide binding	GO:0007049;GO:0008283;GO:0009987;GO:0007049;GO:0008283;GO:0009987	cell cycle;cell proliferation;cellular process;cell cycle;cell proliferation;cellular process	hsa:4288;hsa:4288				0.855955	7.79075						0.698825	3.65555	2.2116e-19	33.53	113.3	0.855955
181	138	2223	2223	Phosphoserine	3413	3747	13390	31447	o100702_RD463HSLCi_53	6949	13390	31447	o100702_RD463HSLCi_53	6949	IPI00004233;IPI00413173	IPI00004233	IPI00004233	Antigen KI-67;Antigen KI-67	MKI67;MKI67	Isoform Long of Antigen KI-67;Isoform Short of Antigen KI-67	P46013-1;P46013;P46013-2;B4DRH3	ENST00000368653;ENST00000368654;ENST00000368653;ENST00000368654	PF00498;PF08065;PF00498;PF08065	FHA;K167R;FHA;K167R	FHA domain;K167R (NUC007) repeat;FHA domain;K167R (NUC007) repeat	1R21;2AFF;1R21;2AFF	GO:0005730;GO:0043226;GO:0043228;GO:0043229;GO:0043232;GO:0044422;GO:0044424;GO:0044428;GO:0044446;GO:0044464;GO:0005730;GO:0043226;GO:0043228;GO:0043229;GO:0043232;GO:0044422;GO:0044424;GO:0044428;GO:0044446;GO:0044464	nucleolus;organelle;non-membrane-bounded organelle;intracellular organelle;intracellular non-membrane-bounded organelle;organelle part;intracellular part;nuclear part;intracellular organelle part;cell part;nucleolus;organelle	GO:0000166;GO:0001882;GO:0001883;GO:0005488;GO:0005515;GO:0005524;GO:0017076;GO:0030554;GO:0032553;GO:0032555;GO:0032559;GO:0000166;GO:0001882;GO:0001883;GO:0005488;GO:0005515;GO:0005524;GO:0017076;GO:0030554;GO:0032553;GO:0032555;GO:0032559	nucleotide binding;nucleoside binding;purine nucleoside binding;binding;protein binding;ATP binding;purine nucleotide binding;adenyl nucleotide binding;ribonucleotide binding;purine ribonucleotide binding;adenyl ribonucleotide binding;nucleotide binding	GO:0007049;GO:0008283;GO:0009987;GO:0007049;GO:0008283;GO:0009987	cell cycle;cell proliferation;cellular process;cell cycle;cell proliferation;cellular process	hsa:4288;hsa:4288				1	87.1934	1	78.2652	4.30881e-15	33.18	104.93						0.956205
182	138	2588	2588	Phosphoserine	3852	4238	15430	36349	o101004_RD463HCLSb_i53	3150	15430	36349	o101004_RD463HCLSb_i53	3150	IPI00004233;IPI00413173	IPI00004233	IPI00004233	Antigen KI-67;Antigen KI-67	MKI67;MKI67	Isoform Long of Antigen KI-67;Isoform Short of Antigen KI-67	P46013-1;P46013;P46013-2;B4DRH3	ENST00000368653;ENST00000368654;ENST00000368653;ENST00000368654	PF00498;PF08065;PF00498;PF08065	FHA;K167R;FHA;K167R	FHA domain;K167R (NUC007) repeat;FHA domain;K167R (NUC007) repeat	1R21;2AFF;1R21;2AFF	GO:0005730;GO:0043226;GO:0043228;GO:0043229;GO:0043232;GO:0044422;GO:0044424;GO:0044428;GO:0044446;GO:0044464;GO:0005730;GO:0043226;GO:0043228;GO:0043229;GO:0043232;GO:0044422;GO:0044424;GO:0044428;GO:0044446;GO:0044464	nucleolus;organelle;non-membrane-bounded organelle;intracellular organelle;intracellular non-membrane-bounded organelle;organelle part;intracellular part;nuclear part;intracellular organelle part;cell part;nucleolus;organelle	GO:0000166;GO:0001882;GO:0001883;GO:0005488;GO:0005515;GO:0005524;GO:0017076;GO:0030554;GO:0032553;GO:0032555;GO:0032559;GO:0000166;GO:0001882;GO:0001883;GO:0005488;GO:0005515;GO:0005524;GO:0017076;GO:0030554;GO:0032553;GO:0032555;GO:0032559	nucleotide binding;nucleoside binding;purine nucleoside binding;binding;protein binding;ATP binding;purine nucleotide binding;adenyl nucleotide binding;ribonucleotide binding;purine ribonucleotide binding;adenyl ribonucleotide binding;nucleotide binding	GO:0007049;GO:0008283;GO:0009987;GO:0007049;GO:0008283;GO:0009987	cell cycle;cell proliferation;cellular process;cell cycle;cell proliferation;cellular process	hsa:4288;hsa:4288				0.999994	51.9785											0.999994
183	138	2828	2828	Phosphoserine	3853	4239	15431	36353	o101004_RD463HCLSb_i55	2511	15431	36353	o101004_RD463HCLSb_i55	2511	IPI00004233;IPI00413173	IPI00004233	IPI00004233	Antigen KI-67;Antigen KI-67	MKI67;MKI67	Isoform Long of Antigen KI-67;Isoform Short of Antigen KI-67	P46013-1;P46013;P46013-2;B4DRH3	ENST00000368653;ENST00000368654;ENST00000368653;ENST00000368654	PF00498;PF08065;PF00498;PF08065	FHA;K167R;FHA;K167R	FHA domain;K167R (NUC007) repeat;FHA domain;K167R (NUC007) repeat	1R21;2AFF;1R21;2AFF	GO:0005730;GO:0043226;GO:0043228;GO:0043229;GO:0043232;GO:0044422;GO:0044424;GO:0044428;GO:0044446;GO:0044464;GO:0005730;GO:0043226;GO:0043228;GO:0043229;GO:0043232;GO:0044422;GO:0044424;GO:0044428;GO:0044446;GO:0044464	nucleolus;organelle;non-membrane-bounded organelle;intracellular organelle;intracellular non-membrane-bounded organelle;organelle part;intracellular part;nuclear part;intracellular organelle part;cell part;nucleolus;organelle	GO:0000166;GO:0001882;GO:0001883;GO:0005488;GO:0005515;GO:0005524;GO:0017076;GO:0030554;GO:0032553;GO:0032555;GO:0032559;GO:0000166;GO:0001882;GO:0001883;GO:0005488;GO:0005515;GO:0005524;GO:0017076;GO:0030554;GO:0032553;GO:0032555;GO:0032559	nucleotide binding;nucleoside binding;purine nucleoside binding;binding;protein binding;ATP binding;purine nucleotide binding;adenyl nucleotide binding;ribonucleotide binding;purine ribonucleotide binding;adenyl ribonucleotide binding;nucleotide binding	GO:0007049;GO:0008283;GO:0009987;GO:0007049;GO:0008283;GO:0009987	cell cycle;cell proliferation;cellular process;cell cycle;cell proliferation;cellular process	hsa:4288;hsa:4288				0.966304	14.5822											0.966304
184	138	1329	1329		4814	5295	19406	45873	o101004_RD463HCLSb_i43	4576	19406	45873	o101004_RD463HCLSb_i43	4576	IPI00004233;IPI00413173	IPI00004233	IPI00004233	Antigen KI-67;Antigen KI-67	MKI67;MKI67	Isoform Long of Antigen KI-67;Isoform Short of Antigen KI-67	P46013-1;P46013;P46013-2;B4DRH3	ENST00000368653;ENST00000368654;ENST00000368653;ENST00000368654	PF00498;PF08065;PF00498;PF08065	FHA;K167R;FHA;K167R	FHA domain;K167R (NUC007) repeat;FHA domain;K167R (NUC007) repeat	1R21;2AFF;1R21;2AFF	GO:0005730;GO:0043226;GO:0043228;GO:0043229;GO:0043232;GO:0044422;GO:0044424;GO:0044428;GO:0044446;GO:0044464;GO:0005730;GO:0043226;GO:0043228;GO:0043229;GO:0043232;GO:0044422;GO:0044424;GO:0044428;GO:0044446;GO:0044464	nucleolus;organelle;non-membrane-bounded organelle;intracellular organelle;intracellular non-membrane-bounded organelle;organelle part;intracellular part;nuclear part;intracellular organelle part;cell part;nucleolus;organelle	GO:0000166;GO:0001882;GO:0001883;GO:0005488;GO:0005515;GO:0005524;GO:0017076;GO:0030554;GO:0032553;GO:0032555;GO:0032559;GO:0000166;GO:0001882;GO:0001883;GO:0005488;GO:0005515;GO:0005524;GO:0017076;GO:0030554;GO:0032553;GO:0032555;GO:0032559	nucleotide binding;nucleoside binding;purine nucleoside binding;binding;protein binding;ATP binding;purine nucleotide binding;adenyl nucleotide binding;ribonucleotide binding;purine ribonucleotide binding;adenyl ribonucleotide binding;nucleotide binding	GO:0007049;GO:0008283;GO:0009987;GO:0007049;GO:0008283;GO:0009987	cell cycle;cell proliferation;cellular process;cell cycle;cell proliferation;cellular process	hsa:4288;hsa:4288				0.917966	10.4885											0.917966
185	138	2002	2002	Phosphoserine	5094	5596	20543	48590	o101004_RD463HCLSb_i33	2816	20541	48585	o100702_RD463HSLCi_35	5366	IPI00004233;IPI00413173	IPI00004233	IPI00004233	Antigen KI-67;Antigen KI-67	MKI67;MKI67	Isoform Long of Antigen KI-67;Isoform Short of Antigen KI-67	P46013-1;P46013;P46013-2;B4DRH3	ENST00000368653;ENST00000368654;ENST00000368653;ENST00000368654	PF00498;PF08065;PF00498;PF08065	FHA;K167R;FHA;K167R	FHA domain;K167R (NUC007) repeat;FHA domain;K167R (NUC007) repeat	1R21;2AFF;1R21;2AFF	GO:0005730;GO:0043226;GO:0043228;GO:0043229;GO:0043232;GO:0044422;GO:0044424;GO:0044428;GO:0044446;GO:0044464;GO:0005730;GO:0043226;GO:0043228;GO:0043229;GO:0043232;GO:0044422;GO:0044424;GO:0044428;GO:0044446;GO:0044464	nucleolus;organelle;non-membrane-bounded organelle;intracellular organelle;intracellular non-membrane-bounded organelle;organelle part;intracellular part;nuclear part;intracellular organelle part;cell part;nucleolus;organelle	GO:0000166;GO:0001882;GO:0001883;GO:0005488;GO:0005515;GO:0005524;GO:0017076;GO:0030554;GO:0032553;GO:0032555;GO:0032559;GO:0000166;GO:0001882;GO:0001883;GO:0005488;GO:0005515;GO:0005524;GO:0017076;GO:0030554;GO:0032553;GO:0032555;GO:0032559	nucleotide binding;nucleoside binding;purine nucleoside binding;binding;protein binding;ATP binding;purine nucleotide binding;adenyl nucleotide binding;ribonucleotide binding;purine ribonucleotide binding;adenyl ribonucleotide binding;nucleotide binding	GO:0007049;GO:0008283;GO:0009987;GO:0007049;GO:0008283;GO:0009987	cell cycle;cell proliferation;cellular process;cell cycle;cell proliferation;cellular process	hsa:4288;hsa:4288				1	72.2061						1	84.5698	0.150359	27.53	84.57	1
186	138	2638	2638	Phosphoserine	5646	6197	22802	53598	o100702_RD463HSLCi_59	4477	22802	53598	o100702_RD463HSLCi_59	4477	IPI00004233;IPI00413173	IPI00004233	IPI00004233	Antigen KI-67;Antigen KI-67	MKI67;MKI67	Isoform Long of Antigen KI-67;Isoform Short of Antigen KI-67	P46013-1;P46013;P46013-2;B4DRH3	ENST00000368653;ENST00000368654;ENST00000368653;ENST00000368654	PF00498;PF08065;PF00498;PF08065	FHA;K167R;FHA;K167R	FHA domain;K167R (NUC007) repeat;FHA domain;K167R (NUC007) repeat	1R21;2AFF;1R21;2AFF	GO:0005730;GO:0043226;GO:0043228;GO:0043229;GO:0043232;GO:0044422;GO:0044424;GO:0044428;GO:0044446;GO:0044464;GO:0005730;GO:0043226;GO:0043228;GO:0043229;GO:0043232;GO:0044422;GO:0044424;GO:0044428;GO:0044446;GO:0044464	nucleolus;organelle;non-membrane-bounded organelle;intracellular organelle;intracellular non-membrane-bounded organelle;organelle part;intracellular part;nuclear part;intracellular organelle part;cell part;nucleolus;organelle	GO:0000166;GO:0001882;GO:0001883;GO:0005488;GO:0005515;GO:0005524;GO:0017076;GO:0030554;GO:0032553;GO:0032555;GO:0032559;GO:0000166;GO:0001882;GO:0001883;GO:0005488;GO:0005515;GO:0005524;GO:0017076;GO:0030554;GO:0032553;GO:0032555;GO:0032559	nucleotide binding;nucleoside binding;purine nucleoside binding;binding;protein binding;ATP binding;purine nucleotide binding;adenyl nucleotide binding;ribonucleotide binding;purine ribonucleotide binding;adenyl ribonucleotide binding;nucleotide binding	GO:0007049;GO:0008283;GO:0009987;GO:0007049;GO:0008283;GO:0009987	cell cycle;cell proliferation;cellular process;cell cycle;cell proliferation;cellular process	hsa:4288;hsa:4288				0.489456	0.19737
187	138	1375	1375	Phosphoserine	6000	6628	24155	56416	o100802_RD463HCLSa_57i	4668	24156	56417	o101004_RD463HCLSb_i57	2677	IPI00004233;IPI00413173	IPI00004233	IPI00004233	Antigen KI-67;Antigen KI-67	MKI67;MKI67	Isoform Long of Antigen KI-67;Isoform Short of Antigen KI-67	P46013-1;P46013;P46013-2;B4DRH3	ENST00000368653;ENST00000368654;ENST00000368653;ENST00000368654	PF00498;PF08065;PF00498;PF08065	FHA;K167R;FHA;K167R	FHA domain;K167R (NUC007) repeat;FHA domain;K167R (NUC007) repeat	1R21;2AFF;1R21;2AFF	GO:0005730;GO:0043226;GO:0043228;GO:0043229;GO:0043232;GO:0044422;GO:0044424;GO:0044428;GO:0044446;GO:0044464;GO:0005730;GO:0043226;GO:0043228;GO:0043229;GO:0043232;GO:0044422;GO:0044424;GO:0044428;GO:0044446;GO:0044464	nucleolus;organelle;non-membrane-bounded organelle;intracellular organelle;intracellular non-membrane-bounded organelle;organelle part;intracellular part;nuclear part;intracellular organelle part;cell part;nucleolus;organelle	GO:0000166;GO:0001882;GO:0001883;GO:0005488;GO:0005515;GO:0005524;GO:0017076;GO:0030554;GO:0032553;GO:0032555;GO:0032559;GO:0000166;GO:0001882;GO:0001883;GO:0005488;GO:0005515;GO:0005524;GO:0017076;GO:0030554;GO:0032553;GO:0032555;GO:0032559	nucleotide binding;nucleoside binding;purine nucleoside binding;binding;protein binding;ATP binding;purine nucleotide binding;adenyl nucleotide binding;ribonucleotide binding;purine ribonucleotide binding;adenyl ribonucleotide binding;nucleotide binding	GO:0007049;GO:0008283;GO:0009987;GO:0007049;GO:0008283;GO:0009987	cell cycle;cell proliferation;cellular process;cell cycle;cell proliferation;cellular process	hsa:4288;hsa:4288				0.908837	9.98682	0.908837	9.98682	9.71249e-11	63.98	120.16						0.0559404
188	138	1376	1376	Phosphoserine	6000	6628	24156	56417	o101004_RD463HCLSb_i57	2677	24156	56417	o101004_RD463HCLSb_i57	2677	IPI00004233;IPI00413173	IPI00004233	IPI00004233	Antigen KI-67;Antigen KI-67	MKI67;MKI67	Isoform Long of Antigen KI-67;Isoform Short of Antigen KI-67	P46013-1;P46013;P46013-2;B4DRH3	ENST00000368653;ENST00000368654;ENST00000368653;ENST00000368654	PF00498;PF08065;PF00498;PF08065	FHA;K167R;FHA;K167R	FHA domain;K167R (NUC007) repeat;FHA domain;K167R (NUC007) repeat	1R21;2AFF;1R21;2AFF	GO:0005730;GO:0043226;GO:0043228;GO:0043229;GO:0043232;GO:0044422;GO:0044424;GO:0044428;GO:0044446;GO:0044464;GO:0005730;GO:0043226;GO:0043228;GO:0043229;GO:0043232;GO:0044422;GO:0044424;GO:0044428;GO:0044446;GO:0044464	nucleolus;organelle;non-membrane-bounded organelle;intracellular organelle;intracellular non-membrane-bounded organelle;organelle part;intracellular part;nuclear part;intracellular organelle part;cell part;nucleolus;organelle	GO:0000166;GO:0001882;GO:0001883;GO:0005488;GO:0005515;GO:0005524;GO:0017076;GO:0030554;GO:0032553;GO:0032555;GO:0032559;GO:0000166;GO:0001882;GO:0001883;GO:0005488;GO:0005515;GO:0005524;GO:0017076;GO:0030554;GO:0032553;GO:0032555;GO:0032559	nucleotide binding;nucleoside binding;purine nucleoside binding;binding;protein binding;ATP binding;purine nucleotide binding;adenyl nucleotide binding;ribonucleotide binding;purine ribonucleotide binding;adenyl ribonucleotide binding;nucleotide binding	GO:0007049;GO:0008283;GO:0009987;GO:0007049;GO:0008283;GO:0009987	cell cycle;cell proliferation;cellular process;cell cycle;cell proliferation;cellular process	hsa:4288;hsa:4288				0.943814	12.2716	0.0911599	-9.98682	9.71249e-11	63.98	120.16						0.943814
189	138	859	859	Phosphoserine	6074;6075	6724;6725	24493	57142	o101004_RD463HCLSb_i57	2267	24493	57142	o101004_RD463HCLSb_i57	2267	IPI00004233;IPI00413173	IPI00004233	IPI00004233	Antigen KI-67;Antigen KI-67	MKI67;MKI67	Isoform Long of Antigen KI-67;Isoform Short of Antigen KI-67	P46013-1;P46013;P46013-2;B4DRH3	ENST00000368653;ENST00000368654;ENST00000368653;ENST00000368654	PF00498;PF08065;PF00498;PF08065	FHA;K167R;FHA;K167R	FHA domain;K167R (NUC007) repeat;FHA domain;K167R (NUC007) repeat	1R21;2AFF;1R21;2AFF	GO:0005730;GO:0043226;GO:0043228;GO:0043229;GO:0043232;GO:0044422;GO:0044424;GO:0044428;GO:0044446;GO:0044464;GO:0005730;GO:0043226;GO:0043228;GO:0043229;GO:0043232;GO:0044422;GO:0044424;GO:0044428;GO:0044446;GO:0044464	nucleolus;organelle;non-membrane-bounded organelle;intracellular organelle;intracellular non-membrane-bounded organelle;organelle part;intracellular part;nuclear part;intracellular organelle part;cell part;nucleolus;organelle	GO:0000166;GO:0001882;GO:0001883;GO:0005488;GO:0005515;GO:0005524;GO:0017076;GO:0030554;GO:0032553;GO:0032555;GO:0032559;GO:0000166;GO:0001882;GO:0001883;GO:0005488;GO:0005515;GO:0005524;GO:0017076;GO:0030554;GO:0032553;GO:0032555;GO:0032559	nucleotide binding;nucleoside binding;purine nucleoside binding;binding;protein binding;ATP binding;purine nucleotide binding;adenyl nucleotide binding;ribonucleotide binding;purine ribonucleotide binding;adenyl ribonucleotide binding;nucleotide binding	GO:0007049;GO:0008283;GO:0009987;GO:0007049;GO:0008283;GO:0009987	cell cycle;cell proliferation;cellular process;cell cycle;cell proliferation;cellular process	hsa:4288;hsa:4288				0.927332	11.0955						0.0632553	-8.33249	5.0183e-11	42.62	91.938	0.927332
190	138	374	374	Phosphoserine	6978	7704	27568	64111	o100702_RD463HSLCi_49	4955	27568	64111	o100702_RD463HSLCi_49	4955	IPI00004233;IPI00426109	IPI00004233	IPI00004233	Antigen KI-67;KI67 Antigen	MKI67;MKI67	Isoform Long of Antigen KI-67;KI67 Antigen (Fragment)	P46013-1;P46013;Q70L74	ENST00000368653;ENST00000368654;ENST00000368651;ENST00000368654	PF00498;PF08065	FHA;K167R	FHA domain;K167R (NUC007) repeat	1R21;2AFF	GO:0005730;GO:0043226;GO:0043228;GO:0043229;GO:0043232;GO:0044422;GO:0044424;GO:0044428;GO:0044446;GO:0044464	nucleolus;organelle;non-membrane-bounded organelle;intracellular organelle;intracellular non-membrane-bounded organelle;organelle part;intracellular part;nuclear part;intracellular organelle part;cell part	GO:0000166;GO:0001882;GO:0001883;GO:0005488;GO:0005515;GO:0005524;GO:0017076;GO:0030554;GO:0032553;GO:0032555;GO:0032559	nucleotide binding;nucleoside binding;purine nucleoside binding;binding;protein binding;ATP binding;purine nucleotide binding;adenyl nucleotide binding;ribonucleotide binding;purine ribonucleotide binding;adenyl ribonucleotide binding	GO:0007049;GO:0008283;GO:0009987	cell cycle;cell proliferation;cellular process	hsa:4288				1	106.905
191	138	308	308	Phosphoserine	7723	8579	30506	71080	o100802_RD463HCLSa_61i	4628	30506	71080	o100802_RD463HCLSa_61i	4628	IPI00004233	IPI00004233	IPI00004233	Antigen KI-67	MKI67	Isoform Long of Antigen KI-67	P46013-1;P46013	ENST00000368653;ENST00000368654	PF00498;PF08065	FHA;K167R	FHA domain;K167R (NUC007) repeat	1R21;2AFF	GO:0005730;GO:0043226;GO:0043228;GO:0043229;GO:0043232;GO:0044422;GO:0044424;GO:0044428;GO:0044446;GO:0044464	nucleolus;organelle;non-membrane-bounded organelle;intracellular organelle;intracellular non-membrane-bounded organelle;organelle part;intracellular part;nuclear part;intracellular organelle part;cell part	GO:0000166;GO:0001882;GO:0001883;GO:0005488;GO:0005515;GO:0005524;GO:0017076;GO:0030554;GO:0032553;GO:0032555;GO:0032559	nucleotide binding;nucleoside binding;purine nucleoside binding;binding;protein binding;ATP binding;purine nucleotide binding;adenyl nucleotide binding;ribonucleotide binding;purine ribonucleotide binding;adenyl ribonucleotide binding	GO:0007049;GO:0008283;GO:0009987	cell cycle;cell proliferation;cellular process	hsa:4288				1	75.2782	1	75.2782	7.07926e-11	32.55	119.73
192	138	1071	1071		8902	9895	35140	82056	o100806_RD463HCLSa_37i	7718	35139	82050	o100802_RD463HCLSa_45i	6438	IPI00004233;IPI00413173	IPI00004233	IPI00004233	Antigen KI-67;Antigen KI-67	MKI67;MKI67	Isoform Long of Antigen KI-67;Isoform Short of Antigen KI-67	P46013-1;P46013;P46013-2;B4DRH3	ENST00000368653;ENST00000368654;ENST00000368653;ENST00000368654	PF00498;PF08065;PF00498;PF08065	FHA;K167R;FHA;K167R	FHA domain;K167R (NUC007) repeat;FHA domain;K167R (NUC007) repeat	1R21;2AFF;1R21;2AFF	GO:0005730;GO:0043226;GO:0043228;GO:0043229;GO:0043232;GO:0044422;GO:0044424;GO:0044428;GO:0044446;GO:0044464;GO:0005730;GO:0043226;GO:0043228;GO:0043229;GO:0043232;GO:0044422;GO:0044424;GO:0044428;GO:0044446;GO:0044464	nucleolus;organelle;non-membrane-bounded organelle;intracellular organelle;intracellular non-membrane-bounded organelle;organelle part;intracellular part;nuclear part;intracellular organelle part;cell part;nucleolus;organelle	GO:0000166;GO:0001882;GO:0001883;GO:0005488;GO:0005515;GO:0005524;GO:0017076;GO:0030554;GO:0032553;GO:0032555;GO:0032559;GO:0000166;GO:0001882;GO:0001883;GO:0005488;GO:0005515;GO:0005524;GO:0017076;GO:0030554;GO:0032553;GO:0032555;GO:0032559	nucleotide binding;nucleoside binding;purine nucleoside binding;binding;protein binding;ATP binding;purine nucleotide binding;adenyl nucleotide binding;ribonucleotide binding;purine ribonucleotide binding;adenyl ribonucleotide binding;nucleotide binding	GO:0007049;GO:0008283;GO:0009987;GO:0007049;GO:0008283;GO:0009987	cell cycle;cell proliferation;cellular process;cell cycle;cell proliferation;cellular process	hsa:4288;hsa:4288				0.999956	43.5422	0.998907	29.6089	4.07301e-10	32.26	128.36	0.999956	43.5422	5.75295e-07	38.24	117.38	0.998317
4057	138	1193	1193	Phosphothreonine	284;285	308;309	1121	2585	o101004_RD463HCLSb_i33	2246	1121	2585	o101004_RD463HCLSb_i33	2246	IPI00004233;IPI00413173	IPI00004233	IPI00004233	Antigen KI-67;Antigen KI-67	MKI67;MKI67	Isoform Long of Antigen KI-67;Isoform Short of Antigen KI-67	P46013-1;P46013;P46013-2;B4DRH3	ENST00000368653;ENST00000368654;ENST00000368653;ENST00000368654	PF00498;PF08065;PF00498;PF08065	FHA;K167R;FHA;K167R	FHA domain;K167R (NUC007) repeat;FHA domain;K167R (NUC007) repeat	1R21;2AFF;1R21;2AFF	GO:0005730;GO:0043226;GO:0043228;GO:0043229;GO:0043232;GO:0044422;GO:0044424;GO:0044428;GO:0044446;GO:0044464;GO:0005730;GO:0043226;GO:0043228;GO:0043229;GO:0043232;GO:0044422;GO:0044424;GO:0044428;GO:0044446;GO:0044464	nucleolus;organelle;non-membrane-bounded organelle;intracellular organelle;intracellular non-membrane-bounded organelle;organelle part;intracellular part;nuclear part;intracellular organelle part;cell part;nucleolus;organelle	GO:0000166;GO:0001882;GO:0001883;GO:0005488;GO:0005515;GO:0005524;GO:0017076;GO:0030554;GO:0032553;GO:0032555;GO:0032559;GO:0000166;GO:0001882;GO:0001883;GO:0005488;GO:0005515;GO:0005524;GO:0017076;GO:0030554;GO:0032553;GO:0032555;GO:0032559	nucleotide binding;nucleoside binding;purine nucleoside binding;binding;protein binding;ATP binding;purine nucleotide binding;adenyl nucleotide binding;ribonucleotide binding;purine ribonucleotide binding;adenyl ribonucleotide binding;nucleotide binding	GO:0007049;GO:0008283;GO:0009987;GO:0007049;GO:0008283;GO:0009987	cell cycle;cell proliferation;cellular process;cell cycle;cell proliferation;cellular process	hsa:4288;hsa:4288				1	130.931											1
4058	138	2285	2285	Phosphothreonine	286	310	1123	2589	o100702_RD463HSLCi_41	9573	1123	2589	o100702_RD463HSLCi_41	9573	IPI00004233;IPI00413173	IPI00004233	IPI00004233	Antigen KI-67;Antigen KI-67	MKI67;MKI67	Isoform Long of Antigen KI-67;Isoform Short of Antigen KI-67	P46013-1;P46013;P46013-2;B4DRH3	ENST00000368653;ENST00000368654;ENST00000368653;ENST00000368654	PF00498;PF08065;PF00498;PF08065	FHA;K167R;FHA;K167R	FHA domain;K167R (NUC007) repeat;FHA domain;K167R (NUC007) repeat	1R21;2AFF;1R21;2AFF	GO:0005730;GO:0043226;GO:0043228;GO:0043229;GO:0043232;GO:0044422;GO:0044424;GO:0044428;GO:0044446;GO:0044464;GO:0005730;GO:0043226;GO:0043228;GO:0043229;GO:0043232;GO:0044422;GO:0044424;GO:0044428;GO:0044446;GO:0044464	nucleolus;organelle;non-membrane-bounded organelle;intracellular organelle;intracellular non-membrane-bounded organelle;organelle part;intracellular part;nuclear part;intracellular organelle part;cell part;nucleolus;organelle	GO:0000166;GO:0001882;GO:0001883;GO:0005488;GO:0005515;GO:0005524;GO:0017076;GO:0030554;GO:0032553;GO:0032555;GO:0032559;GO:0000166;GO:0001882;GO:0001883;GO:0005488;GO:0005515;GO:0005524;GO:0017076;GO:0030554;GO:0032553;GO:0032555;GO:0032559	nucleotide binding;nucleoside binding;purine nucleoside binding;binding;protein binding;ATP binding;purine nucleotide binding;adenyl nucleotide binding;ribonucleotide binding;purine ribonucleotide binding;adenyl ribonucleotide binding;nucleotide binding	GO:0007049;GO:0008283;GO:0009987;GO:0007049;GO:0008283;GO:0009987	cell cycle;cell proliferation;cellular process;cell cycle;cell proliferation;cellular process	hsa:4288;hsa:4288				1	87.2776
4059	138	2389	2389	Phosphothreonine	622	675	2473	5778	o101004_RD463HCLSb_i47	1863	2473	5778	o101004_RD463HCLSb_i47	1863	IPI00004233;IPI00413173	IPI00004233	IPI00004233	Antigen KI-67;Antigen KI-67	MKI67;MKI67	Isoform Long of Antigen KI-67;Isoform Short of Antigen KI-67	P46013-1;P46013;P46013-2;B4DRH3	ENST00000368653;ENST00000368654;ENST00000368653;ENST00000368654	PF00498;PF08065;PF00498;PF08065	FHA;K167R;FHA;K167R	FHA domain;K167R (NUC007) repeat;FHA domain;K167R (NUC007) repeat	1R21;2AFF;1R21;2AFF	GO:0005730;GO:0043226;GO:0043228;GO:0043229;GO:0043232;GO:0044422;GO:0044424;GO:0044428;GO:0044446;GO:0044464;GO:0005730;GO:0043226;GO:0043228;GO:0043229;GO:0043232;GO:0044422;GO:0044424;GO:0044428;GO:0044446;GO:0044464	nucleolus;organelle;non-membrane-bounded organelle;intracellular organelle;intracellular non-membrane-bounded organelle;organelle part;intracellular part;nuclear part;intracellular organelle part;cell part;nucleolus;organelle	GO:0000166;GO:0001882;GO:0001883;GO:0005488;GO:0005515;GO:0005524;GO:0017076;GO:0030554;GO:0032553;GO:0032555;GO:0032559;GO:0000166;GO:0001882;GO:0001883;GO:0005488;GO:0005515;GO:0005524;GO:0017076;GO:0030554;GO:0032553;GO:0032555;GO:0032559	nucleotide binding;nucleoside binding;purine nucleoside binding;binding;protein binding;ATP binding;purine nucleotide binding;adenyl nucleotide binding;ribonucleotide binding;purine ribonucleotide binding;adenyl ribonucleotide binding;nucleotide binding	GO:0007049;GO:0008283;GO:0009987;GO:0007049;GO:0008283;GO:0009987	cell cycle;cell proliferation;cellular process;cell cycle;cell proliferation;cellular process	hsa:4288;hsa:4288				0.999997	54.805											0.999997
4060	138	1747	1747	Phosphothreonine	870	951	3586	8427	o101004_RD463HCLSb_i57	2507	3585	8426	o101004_RD463HCLSb_i57	2500	IPI00004233;IPI00413173	IPI00004233	IPI00004233	Antigen KI-67;Antigen KI-67	MKI67;MKI67	Isoform Long of Antigen KI-67;Isoform Short of Antigen KI-67	P46013-1;P46013;P46013-2;B4DRH3	ENST00000368653;ENST00000368654;ENST00000368653;ENST00000368654	PF00498;PF08065;PF00498;PF08065	FHA;K167R;FHA;K167R	FHA domain;K167R (NUC007) repeat;FHA domain;K167R (NUC007) repeat	1R21;2AFF;1R21;2AFF	GO:0005730;GO:0043226;GO:0043228;GO:0043229;GO:0043232;GO:0044422;GO:0044424;GO:0044428;GO:0044446;GO:0044464;GO:0005730;GO:0043226;GO:0043228;GO:0043229;GO:0043232;GO:0044422;GO:0044424;GO:0044428;GO:0044446;GO:0044464	nucleolus;organelle;non-membrane-bounded organelle;intracellular organelle;intracellular non-membrane-bounded organelle;organelle part;intracellular part;nuclear part;intracellular organelle part;cell part;nucleolus;organelle	GO:0000166;GO:0001882;GO:0001883;GO:0005488;GO:0005515;GO:0005524;GO:0017076;GO:0030554;GO:0032553;GO:0032555;GO:0032559;GO:0000166;GO:0001882;GO:0001883;GO:0005488;GO:0005515;GO:0005524;GO:0017076;GO:0030554;GO:0032553;GO:0032555;GO:0032559	nucleotide binding;nucleoside binding;purine nucleoside binding;binding;protein binding;ATP binding;purine nucleotide binding;adenyl nucleotide binding;ribonucleotide binding;purine ribonucleotide binding;adenyl ribonucleotide binding;nucleotide binding	GO:0007049;GO:0008283;GO:0009987;GO:0007049;GO:0008283;GO:0009987	cell cycle;cell proliferation;cellular process;cell cycle;cell proliferation;cellular process	hsa:4288;hsa:4288				0.968501	18.4152											0.968501
4061	138	1749	1749		870	951	3585	8426	o101004_RD463HCLSb_i57	2500	3585	8426	o101004_RD463HCLSb_i57	2500	IPI00004233;IPI00413173	IPI00004233	IPI00004233	Antigen KI-67;Antigen KI-67	MKI67;MKI67	Isoform Long of Antigen KI-67;Isoform Short of Antigen KI-67	P46013-1;P46013;P46013-2;B4DRH3	ENST00000368653;ENST00000368654;ENST00000368653;ENST00000368654	PF00498;PF08065;PF00498;PF08065	FHA;K167R;FHA;K167R	FHA domain;K167R (NUC007) repeat;FHA domain;K167R (NUC007) repeat	1R21;2AFF;1R21;2AFF	GO:0005730;GO:0043226;GO:0043228;GO:0043229;GO:0043232;GO:0044422;GO:0044424;GO:0044428;GO:0044446;GO:0044464;GO:0005730;GO:0043226;GO:0043228;GO:0043229;GO:0043232;GO:0044422;GO:0044424;GO:0044428;GO:0044446;GO:0044464	nucleolus;organelle;non-membrane-bounded organelle;intracellular organelle;intracellular non-membrane-bounded organelle;organelle part;intracellular part;nuclear part;intracellular organelle part;cell part;nucleolus;organelle	GO:0000166;GO:0001882;GO:0001883;GO:0005488;GO:0005515;GO:0005524;GO:0017076;GO:0030554;GO:0032553;GO:0032555;GO:0032559;GO:0000166;GO:0001882;GO:0001883;GO:0005488;GO:0005515;GO:0005524;GO:0017076;GO:0030554;GO:0032553;GO:0032555;GO:0032559	nucleotide binding;nucleoside binding;purine nucleoside binding;binding;protein binding;ATP binding;purine nucleotide binding;adenyl nucleotide binding;ribonucleotide binding;purine ribonucleotide binding;adenyl ribonucleotide binding;nucleotide binding	GO:0007049;GO:0008283;GO:0009987;GO:0007049;GO:0008283;GO:0009987	cell cycle;cell proliferation;cellular process;cell cycle;cell proliferation;cellular process	hsa:4288;hsa:4288				0.85731	10.9807											0.85731
4062	138	1355	1355	Phosphothreonine	1814	1990	7289	17194	o101004_RD463HCLSb_i43	4752	7289	17194	o101004_RD463HCLSb_i43	4752	IPI00004233;IPI00413173	IPI00004233	IPI00004233	Antigen KI-67;Antigen KI-67	MKI67;MKI67	Isoform Long of Antigen KI-67;Isoform Short of Antigen KI-67	P46013-1;P46013;P46013-2;B4DRH3	ENST00000368653;ENST00000368654;ENST00000368653;ENST00000368654	PF00498;PF08065;PF00498;PF08065	FHA;K167R;FHA;K167R	FHA domain;K167R (NUC007) repeat;FHA domain;K167R (NUC007) repeat	1R21;2AFF;1R21;2AFF	GO:0005730;GO:0043226;GO:0043228;GO:0043229;GO:0043232;GO:0044422;GO:0044424;GO:0044428;GO:0044446;GO:0044464;GO:0005730;GO:0043226;GO:0043228;GO:0043229;GO:0043232;GO:0044422;GO:0044424;GO:0044428;GO:0044446;GO:0044464	nucleolus;organelle;non-membrane-bounded organelle;intracellular organelle;intracellular non-membrane-bounded organelle;organelle part;intracellular part;nuclear part;intracellular organelle part;cell part;nucleolus;organelle	GO:0000166;GO:0001882;GO:0001883;GO:0005488;GO:0005515;GO:0005524;GO:0017076;GO:0030554;GO:0032553;GO:0032555;GO:0032559;GO:0000166;GO:0001882;GO:0001883;GO:0005488;GO:0005515;GO:0005524;GO:0017076;GO:0030554;GO:0032553;GO:0032555;GO:0032559	nucleotide binding;nucleoside binding;purine nucleoside binding;binding;protein binding;ATP binding;purine nucleotide binding;adenyl nucleotide binding;ribonucleotide binding;purine ribonucleotide binding;adenyl ribonucleotide binding;nucleotide binding	GO:0007049;GO:0008283;GO:0009987;GO:0007049;GO:0008283;GO:0009987	cell cycle;cell proliferation;cellular process;cell cycle;cell proliferation;cellular process	hsa:4288;hsa:4288				0.867159	8.14765											0.867159
4063	138	1233	1233	Phosphothreonine	1815	1991	7290	17196	o101004_RD463HCLSb_i39	5273	7290	17196	o101004_RD463HCLSb_i39	5273	IPI00004233;IPI00413173	IPI00004233	IPI00004233	Antigen KI-67;Antigen KI-67	MKI67;MKI67	Isoform Long of Antigen KI-67;Isoform Short of Antigen KI-67	P46013-1;P46013;P46013-2;B4DRH3	ENST00000368653;ENST00000368654;ENST00000368653;ENST00000368654	PF00498;PF08065;PF00498;PF08065	FHA;K167R;FHA;K167R	FHA domain;K167R (NUC007) repeat;FHA domain;K167R (NUC007) repeat	1R21;2AFF;1R21;2AFF	GO:0005730;GO:0043226;GO:0043228;GO:0043229;GO:0043232;GO:0044422;GO:0044424;GO:0044428;GO:0044446;GO:0044464;GO:0005730;GO:0043226;GO:0043228;GO:0043229;GO:0043232;GO:0044422;GO:0044424;GO:0044428;GO:0044446;GO:0044464	nucleolus;organelle;non-membrane-bounded organelle;intracellular organelle;intracellular non-membrane-bounded organelle;organelle part;intracellular part;nuclear part;intracellular organelle part;cell part;nucleolus;organelle	GO:0000166;GO:0001882;GO:0001883;GO:0005488;GO:0005515;GO:0005524;GO:0017076;GO:0030554;GO:0032553;GO:0032555;GO:0032559;GO:0000166;GO:0001882;GO:0001883;GO:0005488;GO:0005515;GO:0005524;GO:0017076;GO:0030554;GO:0032553;GO:0032555;GO:0032559	nucleotide binding;nucleoside binding;purine nucleoside binding;binding;protein binding;ATP binding;purine nucleotide binding;adenyl nucleotide binding;ribonucleotide binding;purine ribonucleotide binding;adenyl ribonucleotide binding;nucleotide binding	GO:0007049;GO:0008283;GO:0009987;GO:0007049;GO:0008283;GO:0009987	cell cycle;cell proliferation;cellular process;cell cycle;cell proliferation;cellular process	hsa:4288;hsa:4288				0.969486	15.0204											0.969486
4064	138	856	856		6074;6075	6724;6725	24495	57147	o100806_RD463HCLSa_59i	4265	24493	57142	o101004_RD463HCLSb_i57	2267	IPI00004233;IPI00413173	IPI00004233	IPI00004233	Antigen KI-67;Antigen KI-67	MKI67;MKI67	Isoform Long of Antigen KI-67;Isoform Short of Antigen KI-67	P46013-1;P46013;P46013-2;B4DRH3	ENST00000368653;ENST00000368654;ENST00000368653;ENST00000368654	PF00498;PF08065;PF00498;PF08065	FHA;K167R;FHA;K167R	FHA domain;K167R (NUC007) repeat;FHA domain;K167R (NUC007) repeat	1R21;2AFF;1R21;2AFF	GO:0005730;GO:0043226;GO:0043228;GO:0043229;GO:0043232;GO:0044422;GO:0044424;GO:0044428;GO:0044446;GO:0044464;GO:0005730;GO:0043226;GO:0043228;GO:0043229;GO:0043232;GO:0044422;GO:0044424;GO:0044428;GO:0044446;GO:0044464	nucleolus;organelle;non-membrane-bounded organelle;intracellular organelle;intracellular non-membrane-bounded organelle;organelle part;intracellular part;nuclear part;intracellular organelle part;cell part;nucleolus;organelle	GO:0000166;GO:0001882;GO:0001883;GO:0005488;GO:0005515;GO:0005524;GO:0017076;GO:0030554;GO:0032553;GO:0032555;GO:0032559;GO:0000166;GO:0001882;GO:0001883;GO:0005488;GO:0005515;GO:0005524;GO:0017076;GO:0030554;GO:0032553;GO:0032555;GO:0032559	nucleotide binding;nucleoside binding;purine nucleoside binding;binding;protein binding;ATP binding;purine nucleotide binding;adenyl nucleotide binding;ribonucleotide binding;purine ribonucleotide binding;adenyl ribonucleotide binding;nucleotide binding	GO:0007049;GO:0008283;GO:0009987;GO:0007049;GO:0008283;GO:0009987	cell cycle;cell proliferation;cellular process;cell cycle;cell proliferation;cellular process	hsa:4288;hsa:4288				0.430869	0						0.430869	0	5.0183e-11	42.62	91.938	0.00268803
4065	138	858	858		6074;6075	6724;6725	24495	57147	o100806_RD463HCLSa_59i	4265	24493	57142	o101004_RD463HCLSb_i57	2267	IPI00004233;IPI00413173	IPI00004233	IPI00004233	Antigen KI-67;Antigen KI-67	MKI67;MKI67	Isoform Long of Antigen KI-67;Isoform Short of Antigen KI-67	P46013-1;P46013;P46013-2;B4DRH3	ENST00000368653;ENST00000368654;ENST00000368653;ENST00000368654	PF00498;PF08065;PF00498;PF08065	FHA;K167R;FHA;K167R	FHA domain;K167R (NUC007) repeat;FHA domain;K167R (NUC007) repeat	1R21;2AFF;1R21;2AFF	GO:0005730;GO:0043226;GO:0043228;GO:0043229;GO:0043232;GO:0044422;GO:0044424;GO:0044428;GO:0044446;GO:0044464;GO:0005730;GO:0043226;GO:0043228;GO:0043229;GO:0043232;GO:0044422;GO:0044424;GO:0044428;GO:0044446;GO:0044464	nucleolus;organelle;non-membrane-bounded organelle;intracellular organelle;intracellular non-membrane-bounded organelle;organelle part;intracellular part;nuclear part;intracellular organelle part;cell part;nucleolus;organelle	GO:0000166;GO:0001882;GO:0001883;GO:0005488;GO:0005515;GO:0005524;GO:0017076;GO:0030554;GO:0032553;GO:0032555;GO:0032559;GO:0000166;GO:0001882;GO:0001883;GO:0005488;GO:0005515;GO:0005524;GO:0017076;GO:0030554;GO:0032553;GO:0032555;GO:0032559	nucleotide binding;nucleoside binding;purine nucleoside binding;binding;protein binding;ATP binding;purine nucleotide binding;adenyl nucleotide binding;ribonucleotide binding;purine ribonucleotide binding;adenyl ribonucleotide binding;nucleotide binding	GO:0007049;GO:0008283;GO:0009987;GO:0007049;GO:0008283;GO:0009987	cell cycle;cell proliferation;cellular process;cell cycle;cell proliferation;cellular process	hsa:4288;hsa:4288				0.430869	0						0.430869	0	5.0183e-11	42.62	91.938	0.097465
4066	138	2406	2406	Phosphothreonine	6229	6894	25071	58420	o101004_RD463HCLSb_i41	4467	25071	58420	o101004_RD463HCLSb_i41	4467	IPI00004233;IPI00413173	IPI00004233	IPI00004233	Antigen KI-67;Antigen KI-67	MKI67;MKI67	Isoform Long of Antigen KI-67;Isoform Short of Antigen KI-67	P46013-1;P46013;P46013-2;B4DRH3	ENST00000368653;ENST00000368654;ENST00000368653;ENST00000368654	PF00498;PF08065;PF00498;PF08065	FHA;K167R;FHA;K167R	FHA domain;K167R (NUC007) repeat;FHA domain;K167R (NUC007) repeat	1R21;2AFF;1R21;2AFF	GO:0005730;GO:0043226;GO:0043228;GO:0043229;GO:0043232;GO:0044422;GO:0044424;GO:0044428;GO:0044446;GO:0044464;GO:0005730;GO:0043226;GO:0043228;GO:0043229;GO:0043232;GO:0044422;GO:0044424;GO:0044428;GO:0044446;GO:0044464	nucleolus;organelle;non-membrane-bounded organelle;intracellular organelle;intracellular non-membrane-bounded organelle;organelle part;intracellular part;nuclear part;intracellular organelle part;cell part;nucleolus;organelle	GO:0000166;GO:0001882;GO:0001883;GO:0005488;GO:0005515;GO:0005524;GO:0017076;GO:0030554;GO:0032553;GO:0032555;GO:0032559;GO:0000166;GO:0001882;GO:0001883;GO:0005488;GO:0005515;GO:0005524;GO:0017076;GO:0030554;GO:0032553;GO:0032555;GO:0032559	nucleotide binding;nucleoside binding;purine nucleoside binding;binding;protein binding;ATP binding;purine nucleotide binding;adenyl nucleotide binding;ribonucleotide binding;purine ribonucleotide binding;adenyl ribonucleotide binding;nucleotide binding	GO:0007049;GO:0008283;GO:0009987;GO:0007049;GO:0008283;GO:0009987	cell cycle;cell proliferation;cellular process;cell cycle;cell proliferation;cellular process	hsa:4288;hsa:4288				0.992921	21.4692											0.992921
4067	138	1335	1335	Phosphothreonine	7234	7998	28614	66620	o100702_RD463HSLCi_45	9559	28614	66620	o100702_RD463HSLCi_45	9559	IPI00004233;IPI00413173	IPI00004233	IPI00004233	Antigen KI-67;Antigen KI-67	MKI67;MKI67	Isoform Long of Antigen KI-67;Isoform Short of Antigen KI-67	P46013-1;P46013;P46013-2;B4DRH3	ENST00000368653;ENST00000368654;ENST00000368653;ENST00000368654	PF00498;PF08065;PF00498;PF08065	FHA;K167R;FHA;K167R	FHA domain;K167R (NUC007) repeat;FHA domain;K167R (NUC007) repeat	1R21;2AFF;1R21;2AFF	GO:0005730;GO:0043226;GO:0043228;GO:0043229;GO:0043232;GO:0044422;GO:0044424;GO:0044428;GO:0044446;GO:0044464;GO:0005730;GO:0043226;GO:0043228;GO:0043229;GO:0043232;GO:0044422;GO:0044424;GO:0044428;GO:0044446;GO:0044464	nucleolus;organelle;non-membrane-bounded organelle;intracellular organelle;intracellular non-membrane-bounded organelle;organelle part;intracellular part;nuclear part;intracellular organelle part;cell part;nucleolus;organelle	GO:0000166;GO:0001882;GO:0001883;GO:0005488;GO:0005515;GO:0005524;GO:0017076;GO:0030554;GO:0032553;GO:0032555;GO:0032559;GO:0000166;GO:0001882;GO:0001883;GO:0005488;GO:0005515;GO:0005524;GO:0017076;GO:0030554;GO:0032553;GO:0032555;GO:0032559	nucleotide binding;nucleoside binding;purine nucleoside binding;binding;protein binding;ATP binding;purine nucleotide binding;adenyl nucleotide binding;ribonucleotide binding;purine ribonucleotide binding;adenyl ribonucleotide binding;nucleotide binding	GO:0007049;GO:0008283;GO:0009987;GO:0007049;GO:0008283;GO:0009987	cell cycle;cell proliferation;cellular process;cell cycle;cell proliferation;cellular process	hsa:4288;hsa:4288				1	114.125
4068	138	543	543	Phosphothreonine	8062	8962	31902	74418	o100806_RD463HCLSa_35i	7327	31902	74418	o100806_RD463HCLSa_35i	7327	IPI00004233;IPI00413173;IPI00844453	IPI00004233	IPI00004233	Antigen KI-67;Antigen KI-67;KI67 Antigen	MKI67;MKI67;MKI67	Isoform Long of Antigen KI-67;Isoform Short of Antigen KI-67;KI67 Antigen (Fragment)	P46013-1;P46013;P46013-2;B4DRH3;Q70L73	ENST00000368653;ENST00000368654;ENST00000368653;ENST00000368654;ENST00000368652;ENST00000368654	PF00498;PF08065;PF00498;PF08065	FHA;K167R;FHA;K167R	FHA domain;K167R (NUC007) repeat;FHA domain;K167R (NUC007) repeat	1R21;2AFF;1R21;2AFF	GO:0005730;GO:0043226;GO:0043228;GO:0043229;GO:0043232;GO:0044422;GO:0044424;GO:0044428;GO:0044446;GO:0044464;GO:0005730;GO:0043226;GO:0043228;GO:0043229;GO:0043232;GO:0044422;GO:0044424;GO:0044428;GO:0044446;GO:0044464	nucleolus;organelle;non-membrane-bounded organelle;intracellular organelle;intracellular non-membrane-bounded organelle;organelle part;intracellular part;nuclear part;intracellular organelle part;cell part;nucleolus;organelle	GO:0000166;GO:0001882;GO:0001883;GO:0005488;GO:0005515;GO:0005524;GO:0017076;GO:0030554;GO:0032553;GO:0032555;GO:0032559;GO:0000166;GO:0001882;GO:0001883;GO:0005488;GO:0005515;GO:0005524;GO:0017076;GO:0030554;GO:0032553;GO:0032555;GO:0032559	nucleotide binding;nucleoside binding;purine nucleoside binding;binding;protein binding;ATP binding;purine nucleotide binding;adenyl nucleotide binding;ribonucleotide binding;purine ribonucleotide binding;adenyl ribonucleotide binding;nucleotide binding	GO:0007049;GO:0008283;GO:0009987;GO:0007049;GO:0008283;GO:0009987	cell cycle;cell proliferation;cellular process;cell cycle;cell proliferation;cellular process	hsa:4288;hsa:4288				0.999999	59.3919						0.999999	59.3919	0.0029747	19.77	82.241	0.999998
193	139	1015	1015	Phosphoserine	6990	7718	27609	64192	o100702_RD463HSLCi_53	7999	27609	64192	o100702_RD463HSLCi_53	7999	IPI00004237	IPI00004237	IPI00004237	Phosphorylase b kinase regulatory subunit alpha, liver isoform	PHKA2;PHKLA;PYK	Phosphorylase b kinase regulatory subunit alpha, liver isoform	P46019;A8K1T1	ENST00000379942	PF05682	PHK_AB	Phosphorylase kinase alpha/beta		GO:0005886;GO:0005964;GO:0016020;GO:0032991;GO:0043234;GO:0044424;GO:0044444;GO:0044464	plasma membrane;phosphorylase kinase complex;membrane;macromolecular complex;protein complex;intracellular part;cytoplasmic part;cell part	GO:0003824;GO:0004672;GO:0004674;GO:0004683;GO:0004689;GO:0005488;GO:0005515;GO:0005516;GO:0016301;GO:0016740;GO:0016772;GO:0016773	catalytic activity;protein kinase activity;protein serine/threonine kinase activity;calmodulin-dependent protein kinase activity;phosphorylase kinase activity;binding;protein binding;calmodulin binding;kinase activity;transferase activity	GO:0005975;GO:0005976;GO:0005977;GO:0006073;GO:0006091;GO:0006112;GO:0006464;GO:0008152;GO:0009987;GO:0015980;GO:0019538;GO:0034960;GO:0043170;GO:0043283;GO:0043412;GO:0044042;GO:0044237;GO:0044238;GO:0044260;GO:0044262;GO:0044264;GO:0044267	carbohydrate metabolic process;polysaccharide metabolic process;glycogen metabolic process;cellular glucan metabolic process;generation of precursor metabolites and energy;energy reserve metabolic process;protein modification process;metabolic process	hsa:5256	ko04020;ko04910	Calcium signaling pathway;Insulin signaling pathway	K07190	1	163.008						1	93.7492	2.41363e-53	63.61	181.14
194	139	5	5		8124	9034	32116	74981	o100702_RD463HSLCi_47	5085	32119	74991	o100806_RD463HCLSa_47i	4813	IPI00004237;IPI00216725;IPI00004247;IPI00446678	IPI00004237	IPI00004237	Phosphorylase b kinase regulatory subunit alpha, liver isoform;Phosphorylase b kinase regulatory subunit alpha, skeletal muscle isoform;Phosphorylase b kinase regulatory subunit alpha, skeletal muscle isoform;Putative uncharacterized protein PHKA1	PHKA2;PHKLA;PYK;PHKA1;PHKA;PHKA1;PHKA;PHKA1	Phosphorylase b kinase regulatory subunit alpha, liver isoform;Putative uncharacterized protein PHKA1;Isoform 1 of Phosphorylase b kinase regulatory subunit alpha, skeletal muscle isoform;Putative uncharacterized protein PHKA1	P46019;A8K1T1;P46020-2;P46020;A6NMN0;P46020-1;A6NIT2	ENST00000379942;ENST00000339490;ENST00000373539;ENST00000373542;ENST00000339490;ENST00000373539;ENST00000373542;ENST00000373539;ENST00000373545	PF05682;PF05682;PF05682;PF05682	PHK_AB;PHK_AB;PHK_AB;PHK_AB	Phosphorylase kinase alpha/beta;Phosphorylase kinase alpha/beta;Phosphorylase kinase alpha/beta;Phosphorylase kinase alpha/beta		GO:0005886;GO:0005964;GO:0016020;GO:0032991;GO:0043234;GO:0044424;GO:0044444;GO:0044464;GO:0005737;GO:0005886;GO:0016020;GO:0043226;GO:0043227;GO:0043229;GO:0043231;GO:0044424;GO:0044464;GO:0005737;GO:0005886;GO:0016020;GO:0043226;GO:0043227;GO:0043229;GO:0043231;GO:0044424;GO:0044464	plasma membrane;phosphorylase kinase complex;membrane;macromolecular complex;protein complex;intracellular part;cytoplasmic part;cell part;cytoplasm;plasma membrane;membrane;organelle;membrane-bounded organelle;intracellular organelle	GO:0003824;GO:0004672;GO:0004674;GO:0004683;GO:0004689;GO:0005488;GO:0005515;GO:0005516;GO:0016301;GO:0016740;GO:0016772;GO:0016773;GO:0003824;GO:0004672;GO:0004674;GO:0004683;GO:0004689;GO:0005488;GO:0005515;GO:0005516;GO:0016301;GO:0016740;GO:0016772;GO:0016773;GO:0003824;GO:0004672;GO:0004674;GO:0004683;GO:0004689;GO:0005488;GO:0005515;GO:0005516;GO:0016301;GO:0016740;GO:0016772;GO:0016773;GO:…	catalytic activity;protein kinase activity;protein serine/threonine kinase activity;calmodulin-dependent protein kinase activity;phosphorylase kinase activity;binding;protein binding;calmodulin binding;kinase activity;transferase activity	GO:0005975;GO:0005976;GO:0005977;GO:0006073;GO:0006091;GO:0006112;GO:0006464;GO:0008152;GO:0009987;GO:0015980;GO:0019538;GO:0034960;GO:0043170;GO:0043283;GO:0043412;GO:0044042;GO:0044237;GO:0044238;GO:0044260;GO:0044262;GO:0044264;GO:0044267;GO:0005975;GO:0005976;GO:0005977;GO:0006073;GO:0006091;GO:0006112;GO:0008152;GO:0009987;GO:0015980;GO:0034960;GO:0043170;GO:0043283;GO:0044042;GO:0044237;GO:…	carbohydrate metabolic process;polysaccharide metabolic process;glycogen metabolic process;cellular glucan metabolic process;generation of precursor metabolites and energy;energy reserve metabolic process;protein modification process;metabolic process	hsa:5256;hsa:5255;hsa:5255	ko04020;ko04910	Calcium signaling pathway;Insulin signaling pathway	K07190	0.754273	4.87075						0.623974	2.19949	7.14579e-05	34.24	96.193
195	139	7	7		8124	9034	32119	74991	o100806_RD463HCLSa_47i	4813	32119	74991	o100806_RD463HCLSa_47i	4813	IPI00004237;IPI00216725;IPI00004247;IPI00446678	IPI00004237	IPI00004237	Phosphorylase b kinase regulatory subunit alpha, liver isoform;Phosphorylase b kinase regulatory subunit alpha, skeletal muscle isoform;Phosphorylase b kinase regulatory subunit alpha, skeletal muscle isoform;Putative uncharacterized protein PHKA1	PHKA2;PHKLA;PYK;PHKA1;PHKA;PHKA1;PHKA;PHKA1	Phosphorylase b kinase regulatory subunit alpha, liver isoform;Putative uncharacterized protein PHKA1;Isoform 1 of Phosphorylase b kinase regulatory subunit alpha, skeletal muscle isoform;Putative uncharacterized protein PHKA1	P46019;A8K1T1;P46020-2;P46020;A6NMN0;P46020-1;A6NIT2	ENST00000379942;ENST00000339490;ENST00000373539;ENST00000373542;ENST00000339490;ENST00000373539;ENST00000373542;ENST00000373539;ENST00000373545	PF05682;PF05682;PF05682;PF05682	PHK_AB;PHK_AB;PHK_AB;PHK_AB	Phosphorylase kinase alpha/beta;Phosphorylase kinase alpha/beta;Phosphorylase kinase alpha/beta;Phosphorylase kinase alpha/beta		GO:0005886;GO:0005964;GO:0016020;GO:0032991;GO:0043234;GO:0044424;GO:0044444;GO:0044464;GO:0005737;GO:0005886;GO:0016020;GO:0043226;GO:0043227;GO:0043229;GO:0043231;GO:0044424;GO:0044464;GO:0005737;GO:0005886;GO:0016020;GO:0043226;GO:0043227;GO:0043229;GO:0043231;GO:0044424;GO:0044464	plasma membrane;phosphorylase kinase complex;membrane;macromolecular complex;protein complex;intracellular part;cytoplasmic part;cell part;cytoplasm;plasma membrane;membrane;organelle;membrane-bounded organelle;intracellular organelle	GO:0003824;GO:0004672;GO:0004674;GO:0004683;GO:0004689;GO:0005488;GO:0005515;GO:0005516;GO:0016301;GO:0016740;GO:0016772;GO:0016773;GO:0003824;GO:0004672;GO:0004674;GO:0004683;GO:0004689;GO:0005488;GO:0005515;GO:0005516;GO:0016301;GO:0016740;GO:0016772;GO:0016773;GO:0003824;GO:0004672;GO:0004674;GO:0004683;GO:0004689;GO:0005488;GO:0005515;GO:0005516;GO:0016301;GO:0016740;GO:0016772;GO:0016773;GO:…	catalytic activity;protein kinase activity;protein serine/threonine kinase activity;calmodulin-dependent protein kinase activity;phosphorylase kinase activity;binding;protein binding;calmodulin binding;kinase activity;transferase activity	GO:0005975;GO:0005976;GO:0005977;GO:0006073;GO:0006091;GO:0006112;GO:0006464;GO:0008152;GO:0009987;GO:0015980;GO:0019538;GO:0034960;GO:0043170;GO:0043283;GO:0043412;GO:0044042;GO:0044237;GO:0044238;GO:0044260;GO:0044262;GO:0044264;GO:0044267;GO:0005975;GO:0005976;GO:0005977;GO:0006073;GO:0006091;GO:0006112;GO:0008152;GO:0009987;GO:0015980;GO:0034960;GO:0043170;GO:0043283;GO:0044042;GO:0044237;GO:…	carbohydrate metabolic process;polysaccharide metabolic process;glycogen metabolic process;cellular glucan metabolic process;generation of precursor metabolites and energy;energy reserve metabolic process;protein modification process;metabolic process	hsa:5256;hsa:5255;hsa:5255	ko04020;ko04910	Calcium signaling pathway;Insulin signaling pathway	K07190	0.999118	30.5409						0.999118	30.5409	7.14579e-05	34.24	96.193
196	140	675	675	Phosphoserine	4932;4933	5419;5420	19826	46875	o101004_RD463HCLSb_i55	1332	19825	46874	o101004_RD463HCLSb_i55	1311	IPI00004273	IPI00004273	IPI00004273	RNA-binding protein 25;RNA-binding motif protein 25;RNA-binding region-containing protein 7;Arg/Glu/Asp-rich protein of 120 kDa;Protein S164	RBM25;RNPC7	RNA binding motif protein 25	P49756;A0PJL9;B2RNA8;B3KT03;Q16083;Q2TA72;Q5XJ17;Q6P665;Q9H6A1	ENST00000261973	PF01480;PF00076	PWI;RRM_1	PWI domain;RNA recognition motif. (a.k.a. RRM, RBD, or RNP domain)		GO:0005737;GO:0016604;GO:0016607;GO:0044422;GO:0044424;GO:0044428;GO:0044446;GO:0044451;GO:0044464	cytoplasm;nuclear body;nuclear speck;organelle part;intracellular part;nuclear part;intracellular organelle part;nucleoplasm part;cell part	GO:0000166;GO:0003676;GO:0003723;GO:0003729;GO:0005488	nucleotide binding;nucleic acid binding;RNA binding;mRNA binding;binding	GO:0000375;GO:0000377;GO:0000398;GO:0006139;GO:0006396;GO:0006397;GO:0006807;GO:0008152;GO:0008380;GO:0009987;GO:0016070;GO:0016071;GO:0034960;GO:0043170;GO:0043283;GO:0044237;GO:0044238;GO:0044260	RNA splicing, via transesterification reactions;RNA splicing, via transesterification reactions with bulged adenosine as nucleophile;nuclear mRNA splicing, via spliceosome;nucleobase, nucleoside, nucleotide and nucleic acid metabolic process					0.476833	0						0.00289226	-25.3751	0.049268	35.08	72.844	0.476833
[truncated: 4,811 more rows]
[truncated: 152 more columns]
